# Supplementary material for: Comparative Genomics and Transcriptomics Analyses Reveal Divergent Plant Biomass-Degrading Strategies in Fungi
Source: J Fungi (Basel). 2023 Aug 18;9(8):860. doi: 10.3390/jof9080860 (PMC10455118; doi:10.3390/jof9080860)
Supplement: Supplementary file 1 [file jof-09-00860-s001.zip › Table S1.xlsx]

## Sheet: Sheet1
Table S1. CAZymes involved in plant polysaccharide degradation, and the number of putative CAZy-encoding genes in the six fungi related to the degradation of specific polysaccharides.
Polysaccharide		Enzyme Activity	Abbreviation	CAZy families	Monomers	A. niger	A. nidulans	P. subrubescens	T. reesei	P. chrysosporium	D. squalens
Cellulose		β-1,4-endoglucanase	EGL	GH 5_4, 5_5, 5_22, 12, 45, 131;	D-glucose	44	51	65	28	55	49
		cellobiohydrolases	CBH	GH 6, 7;
		β-glucosidases	BGL	GH 1, 3;
		lytic polysaccharide monooxygenases	LPMO	AA 9, 16;
		cellobiose dehydrogenase	CDH	AA 3_1;
Hemicellulose	Xylan(s) (Xylan, Glucuronoxylan, Glucuronoarabinoxylan, Arabinoxylan)	α-arabinofuranosidase	ABF	GH 43, 51, 54;	D-xylose, L-arabinose, D-galactose, D-glucuronic acid;	58	68	110	37	41	39
		glucuronidase	AGU	GH 67, 115;
		acetyl xylan esterases	AXE	CE 1, 5;
		arabinoxylan arabinofuranohydrolase	AXH	GH 62;
		β-1,4-xylosidase	BXL	GH 3, 43;
		glucuronoyl esterase	GE	CE 15;
		xylobiohydrolase	XBH	GH 30_7;
		endo-β-1,4-xylanase	XLN	GH 10, 11;
		hemicellulose acetyl esterases	HAE	CE 16;
		feruloyl esterase	FAE	\
	Xyloglucan	xyloglucan β-1,4-endoglucanase	XEG	GH 12, 44, 74;	D-glucose, D-galactose, L-fucose, D-xylose, (L-arabinose);	46	56	89	26	31	38
		α-arabinofuranosidase	ABF	GH 43, 51, 54;
		α-fucosidase	AFC	GH 29, 95, 141;
		α-xylosidase	AXL	GH 31;
		β-1,4-galactosidase	LAC	GH 2, 35;
		hemicellulose acetyl esterases	HAE	CE 16;
	Mannan(s) (Galactomannan, Glucomannan, Glucuronomannan, Galactoglucomannan)	α-1,4-galactosidase	AGL	GH 27, 36;	D-mannose, D-galactose, D-glucose, D-glucuronic acid;	19	35	34	20	15	22
		_x0002_β-1,4-endomannanase	MAN	GH 5_7, 26, 134;
		_x0002_β-1,4-mannosidase	MND	GH 2;
		hemicellulose acetyl esterases	HAE	CE 16;
Pectin (HG, XGA, RG-I, RG-II)		endopolygalacturonases/exopolygalacturonases/endorhamnogalacturonase/exo-rhamnogalacturonase/xylogalacturonase	PGA/PGX/RGH/RGX/XGH	GH 28;	D-galacturonic acid, D-galactose, L-arabinose, L-rhamonose, D-glucuronic acid, D-xylose, D-glucose, L-fucose	80	97	125	21	22	42
		α-arabinofuranosidase	ABF	GH 43, 51, 54;
		endoarabinanase	ABN	GH 43;
		β-1,4-endogalactanase	GAL	GH 53;
		α-rhamnosidase	RHA	GH 78;
		unsaturated glucuronyl hydrolase	UGH	GH 88;
		exoarabinanase	ABX	GH 93;
		unsaturated rhamnogalacturonan hydrolase	URGH	GH 105;
		endo-β-1,6-galactanase	\	GH 5_16;
		pectin lyase	PEL	PL 1;
		pectate lyase	PLY	PL 1_2, 1_4, 1_7, 3_2, 9_3;
		rhamnogalacturonan lyase	RGL	PL 4_1, 4_3, 11;
		pectin methyl esterase	PME	CE 8;
		rhamnogalacturonan acetyl esterases	RGAE	CE 12;
		feruloyl esterase	FAE	\
		β-1,4-galactosidase	LAC	GH 2, 35;
		lytic polysaccharide monooxygenases	LPMO	AA 17;
Starch (Amylose, Amylopectin)		α-glucosidase	AGD	GH 13_40, 31;	D-glucose	20	25	34	11	15	13
		amylo-α-1,6-glucosidase	AMG	GH 133;
		α-amylase	AMY	GH 13_1, 13_5, 13_8;
		glucoamylase	GLA	GH 15;
		lytic polysaccharide monooxygenases	LPMO	AA 13;
Inulin (β-1,2-fructans)		exdo-inulinase	INU	GH32	D-glucose, D-fructose	5	2	9	0	0	2
		exo-inulinase	INX
		invertase	INV
