# Supplementary material for: Comparative Genomics and Transcriptomics Analyses Reveal Divergent Plant Biomass-Degrading Strategies in Fungi
Source: J Fungi (Basel). 2023 Aug 18;9(8):860. doi: 10.3390/jof9080860 (PMC10455118; doi:10.3390/jof9080860)
Supplement: Supplementary file 1 [file jof-09-00860-s001.zip › Table S2.xlsx]

## Sheet: Sheet1
Table S2. Orthologs mapping results of CAZy encoding genes of A. niger in the other five fungi.
Putative genes are highlighted in blue.
Characterized genes are highlighted in red.
NRRL3_model_ID	CAZymes	gene_description	PBD_substrate	A. nidulans	P. subrubescens	T. reesei	P. chrysosporium	D. squalens
Aspni_NRRL3_1|2656	AA16	LPMO	Cellulose	Aspnid1|5953	Pensub1|6307	\	\	\
Aspni_NRRL3_1|5496;Aspni_NRRL3_1|6316	AA3_1	CDH	Cellulose	Aspnid1|2934;Aspnid1|2156	Pensub1|2577	\	Phchr2|3030424	Dicsqu464_1|1015695
						Trire_Chr|116025	Phchr2|1610537;Phchr2|2895067	Dicsqu464_1|911527
Aspni_NRRL3_1|3383	AA9	LPMO	Cellulose	Aspnid1|2681;Aspnid1|8895;Aspnid1|1311;Aspnid1|2276;Aspnid1|4413;Aspnid1|5668	Pensub1|6581;Pensub1|12131;Pensub1|12519;Pensub1|6737;Pensub1|7796	Trire_Chr|116026;Trire_Chr|110498	Phchr2|2976448;Phchr2|2980158;Phchr2|3026777	Dicsqu464_1|948592;Dicsqu464_1|399056;Dicsqu464_1|883647;Dicsqu464_1|972934
Aspni_NRRL3_1|7568	AA9	LPMO	Cellulose	Aspnid1|1311;Aspnid1|2276;Aspnid1|2681;Aspnid1|4413;Aspnid1|5668;Aspnid1|8895	Pensub1|12131;Pensub1|12519;Pensub1|6581;Pensub1|6737;Pensub1|7796	Trire_Chr|110498;Trire_Chr|116026	Phchr2|3026777;Phchr2|2976448;Phchr2|2980158	Dicsqu464_1|883647;Dicsqu464_1|399056;Dicsqu464_1|948592;Dicsqu464_1|972934
Aspni_NRRL3_1|8994	AA9	LPMO	Cellulose	Aspnid1|9088;Aspnid1|3798	Pensub1|3066	\	Phchr2|2908293;Phchr2|2982319;Phchr2|3004691	Dicsqu464_1|917886;Dicsqu464_1|928670
Aspni_NRRL3_1|11147	AA9	LPMO	Cellulose	Aspnid1|5668	Pensub1|6737;Pensub1|12519	Trire_Chr|110498;Trire_Chr|116026	Phchr2|2976448;Phchr2|2980158;Phchr2|3026777	Dicsqu464_1|972934;Dicsqu464_1|399056;Dicsqu464_1|883647;Dicsqu464_1|948592
				Aspnid1|1311;Aspnid1|2276;Aspnid1|2681;Aspnid1|4413;Aspnid1|8895	Pensub1|7796;Pensub1|12131;Pensub1|6581
Aspni_NRRL3_1|3929	AA9	LPMO	Cellulose	Aspnid1|5321;Aspnid1|3798;Aspnid1|9088	Pensub1|7376;Pensub1|3066	\	Phchr2|2983015;Phchr2|2983017;Phchr2|3005482;Phchr2|2908293;Phchr2|2982319;Phchr2|3004691	Dicsqu464_1|962133;Dicsqu464_1|917886;Dicsqu464_1|928670
Aspni_NRRL3_1|3961	AA9	LPMO	Cellulose	Aspnid1|7266;Aspnid1|8138	\	Trire_Chr|113794	Phchr2|2934397;Phchr2|2975821;Phchr2|3003776;Phchr2|3005492;Phchr2|3029242	Dicsqu464_1|465156;Dicsqu464_1|1017331;Dicsqu464_1|1023488;Dicsqu464_1|512221;Dicsqu464_1|931159
Aspni_NRRL3_1|814	AA9	LPMO	Cellulose	Aspnid1|1311;Aspnid1|2276;Aspnid1|2681;Aspnid1|4413;Aspnid1|5668;Aspnid1|8895	Pensub1|12131;Pensub1|12519;Pensub1|6581;Pensub1|6737;Pensub1|7796	Trire_Chr|116026;Trire_Chr|110498	Phchr2|2976448;Phchr2|2980158;Phchr2|3026777	Dicsqu464_1|399056;Dicsqu464_1|883647;Dicsqu464_1|948592;Dicsqu464_1|972934
Aspni_NRRL3_1|8993	CE1	AXE	Xylan	Aspnid1|10664	Pensub1|7184	\	\	\
					Pensub1|12577	Trire_Chr|111151;Trire_Chr|114117
Aspni_NRRL3_1|7411	CE1	AXE	Xylan	\	\	\	\	\
Aspni_NRRL3_1|3339	CE1	AXE	Xylan	Aspnid1|4188	Pensub1|6750;Pensub1|8200	\	Phchr2|2983171	Dicsqu464_1|930449
				Aspnid1|9599			Phchr2|126075;Phchr2|135348;Phchr2|2966850;Phchr2|3032602;Phchr2|3032604
Aspni_NRRL3_1|169	CE12	RGAE	Pectin	Aspnid1|8306	Pensub1|8310	\	\	Dicsqu464_1|929528;Dicsqu464_1|978188
Aspni_NRRL3_1|7501	CE12	RGAE	Pectin	Aspnid1|9325	Pensub1|520	\	\	\
Aspni_NRRL3_1|6053	CE16	HAE	Xylan/Mannan/Xyloglucan	Aspnid1|4373	Pensub1|3595	\	\	Dicsqu464_1|940487
							Phchr2|2974203	Dicsqu464_1|911315
Aspni_NRRL3_1|4916	CE16	HAE	Xylan/Mannan/Xyloglucan	Aspnid1|3804	Pensub1|1352	\	Phchr2|2967260;Phchr2|2974034;Phchr2|2974203	Dicsqu464_1|1040576
				Aspnid1|7262	Pensub1|13232
Aspni_NRRL3_1|8786	CE16	AXE	Xylan	Aspnid1|7478	\	\	Phchr2|3004047;Phchr2|3038104	Dicsqu464_1|1037119;Dicsqu464_1|863600;Dicsqu464_1|920795;Dicsqu464_1|920797
Aspni_NRRL3_1|6379	CE16	AXE	Xylan	\	Pensub1|1346	Trire_Chr|108956;Trire_Chr|113293	Phchr2|3004047;Phchr2|3038104	Dicsqu464_1|920795;Dicsqu464_1|920797;Dicsqu464_1|863600;Dicsqu464_1|1037119
Aspni_NRRL3_1|776	CE5	AXE	Xylan	Aspnid1|2992	Pensub1|2426	\	\	\
Aspni_NRRL3_1|73;Aspni_NRRL3_1|74	CE5	AXE	Xylan	\	Pensub1|9846	Trire_Chr|116024;Trire_Chr|116889	\	\
						Trire_Chr|116480
Aspni_NRRL3_1|10142	CE5	AXE	Xylan	Aspnid1|3368	Pensub1|3935	\	\	\
				Aspnid1|10609
Aspni_NRRL3_1|6197	CE5	AXE	Xylan	Aspnid1|9326	Pensub1|4646	Trire_Chr|108972	\	\
					Pensub1|8824
Aspni_NRRL3_1|5252	CE8	PME	Pectin	Aspnid1|267	Pensub1|2263	\	Phchr2|2989297	Dicsqu464_1|929479
					Pensub1|6034
Aspni_NRRL3_1|7470	CE8	PME	Pectin	Aspnid1|8703	Pensub1|699	\	\	\
Aspni_NRRL3_1|8325	CE8	PME	Pectin	Aspnid1|8703	Pensub1|6956	\	Phchr2|2934294	Dicsqu464_1|944781;Dicsqu464_1|915707
					Pensub1|4486
Aspni_NRRL3_1|7	FAE	\	Pectin/Xylan	\	Pensub1|9079;Pensub1|5782	\	\	\
				Aspnid1|1476;Aspnid1|287	Pensub1|13078;Pensub1|2020	Trire_Chr|109039	Phchr2|2913347
Aspni_NRRL3_1|2931	FAE	feruloyl esterase Fae1B	Pectin/Xylan	Aspnid1|7454	Pensub1|1286	\	\	\
					Pensub1|2579
Aspni_NRRL3_1|431	FAE	\	Pectin/Xylan	Aspnid1|1555	\	\	\	Dicsqu464_1|809771;Dicsqu464_1|917597
Aspni_NRRL3_1|8010	FAE	tannase/feruloyl esterase family protein	Pectin/Xylan	\	\	\	\	\
Aspni_NRRL3_1|9976	GH1	BGL	Cellulose	\	\	\	\	\
Aspni_NRRL3_1|7975	GH1	BGL	Cellulose	Aspnid1|8467	Pensub1|6610	\	\	\
					Pensub1|8199
Aspni_NRRL3_1|8517	GH1	BGL	Cellulose	Aspnid1|5916	Pensub1|6250	Trire_Chr|110029	Phchr2|2902324;Phchr2|2903670	Dicsqu464_1|829728;Dicsqu464_1|921510
				Aspnid1|9020	Pensub1|11326;Pensub1|8890	Trire_Chr|111512
Aspni_NRRL3_1|8708	GH10	XLN	Xylan	Aspnid1|7505	Pensub1|13043	Trire_Chr|113231	Phchr2|3024004;Phchr2|3030351	Dicsqu464_1|513778
Aspni_NRRL3_1|6383	GH10	XLN	Xylan	Aspnid1|8106	\	\	\	\
Aspni_NRRL3_1|839	GH105	URGH	Pectin	Aspnid1|8918	Pensub1|6624;Pensub1|9843	Trire_Chr|118807	\	Dicsqu464_1|962448
Aspni_NRRL3_1|1038	GH105	URGH	Pectin	Aspnid1|2143	Pensub1|7749	\	\	\
				Aspnid1|3708;Aspnid1|5232
Aspni_NRRL3_1|2827	GH11	XLN	Xylan	\	\	\	\	\
Aspni_NRRL3_1|3928	GH11	XLN	Xylan	\	Pensub1|7375	\	\	\
Aspni_NRRL3_1|1648	GH11	XLN	Xylan	Aspnid1|2560;Aspnid1|5214	\	\	\	\
					Pensub1|2115;Pensub1|5870;Pensub1|9034;Pensub1|3721	Trire_Chr|115313;Trire_Chr|117055	Phchr2|2905606
Aspni_NRRL3_1|8392	GH12	EGL	Cellulose	\	\	\	\	\
Aspni_NRRL3_1|8380	GH12	EGL	Cellulose	\		\	Phchr2|3007125	Dicsqu464_1|725679;Dicsqu464_1|934973
Aspni_NRRL3_1|1918	GH12	XEG	Xyloglucan	Aspnid1|6306	Pensub1|10	\	\	\
					Pensub1|5736;Pensub1|2133
Aspni_NRRL3_1|819	GH12	EGL	Cellulose	\	Pensub1|6023	Trire_Chr|114217	Phchr2|1416762	Dicsqu464_1|417119
Aspni_NRRL3_1|9875	GH13_1	AMY	Starch	Aspnid1|8691	Pensub1|9073	\	\	\
				Aspnid1|8705;Aspnid1|3914;Aspnid1|671
Aspni_NRRL3_1|7699	GH13_1	AMY	Starch	Aspnid1|7727	Pensub1|2821	\	\	\
				Aspnid1|8705;Aspnid1|3914;Aspnid1|671		Trire_Chr|113907	Phchr2|3001496;Phchr2|2983917	Dicsqu464_1|942748;Dicsqu464_1|912876
Aspni_NRRL3_1|249	GH13_1	AMY	Starch	Aspnid1|8794	Pensub1|7645	\	\	\
				Aspnid1|671;Aspnid1|3914;Aspnid1|8705
Aspni_NRRL3_1|9001	GH13_1	AMY	Starch	\	\	\	\	\
Aspni_NRRL3_1|4199	GH13_1	AMY	Starch	\	Pensub1|10072	\	\	\
Aspni_NRRL3_1|1282	GH13_40	AGD	Starch	\	\	\	\	\
				Aspnid1|2674	Pensub1|1609;Pensub1|4550;Pensub1|13250	Trire_Chr|113903	Phchr2|2661256;Phchr2|2911333
Aspni_NRRL3_1|5201	GH13_40	AGD	Starch	Aspnid1|292	Pensub1|10090	\	\	\
					Pensub1|10838;Pensub1|362	Trire_Chr|109418
Aspni_NRRL3_1|250	GH13_5	AMY	Starch	\	\	\	\	\
Aspni_NRRL3_1|2746	GH13_5	AMY	Starch	Aspnid1|8793	\	\	Phchr2|2917244	Dicsqu464_1|879713
Aspni_NRRL3_1|11105	GH131	EGL	Cellulose	Aspnid1|3436	\	\	Phchr2|138739;Phchr2|1521209	Dicsqu464_1|931204;Dicsqu464_1|972433
Aspni_NRRL3_1|2123	GH133	AMG	Starch	Aspnid1|6417	Pensub1|8964	Trire_Chr|118624	Phchr2|3024363	Dicsqu464_1|814419
Aspni_NRRL3_1|8949	GH15	GLA	Starch	\	Pensub1|2668	Trire_Chr|118174	Phchr2|3030418	Dicsqu464_1|825142
Aspni_NRRL3_1|8300	GH15	GLA	Starch	Aspnid1|2742;Aspnid1|6988	Pensub1|7928;Pensub1|8031;Pensub1|9074;Pensub1|12132	Trire_Chr|116296	Phchr2|2909460	Dicsqu464_1|845075
Aspni_NRRL3_1|9051	GH2	MND	Mannan	Aspnid1|8727	Pensub1|6548	Trire_Chr|109959	Phchr2|139304	Dicsqu464_1|915337
					Pensub1|6458;Pensub1|12847	Trire_Chr|111292		Dicsqu464_1|908162
Aspni_NRRL3_1|8807	GH2	LAC	Pectin/Xyloglucan	Aspnid1|8913	Pensub1|1143	\	\	\
					Pensub1|2313
Aspni_NRRL3_1|1731	GH2	LAC	Pectin/Xyloglucan	Aspnid1|10551	Pensub1|3177	\	\	\
Aspni_NRRL3_1|9612	GH2	MND	Mannan	Aspnid1|7424	Pensub1|1326	Trire_Chr|115509	Phchr2|2919132	Dicsqu464_1|981883;Dicsqu464_1|918405
						Trire_Chr|112598;Trire_Chr|114033
Aspni_NRRL3_1|2163	GH2	LAC	Pectin/Xyloglucan	Aspnid1|9338	Pensub1|6615	Trire_Chr|108800	\	\
Aspni_NRRL3_1|6203	GH2	LAC	Pectin/Xyloglucan	Aspnid1|8146	Pensub1|11945	Trire_Chr|113785	\	\
Aspni_NRRL3_1|4196	GH26	MAN	Mannan	Aspnid1|8763;Aspnid1|8775	\	\	\	\
				Aspnid1|2731
Aspni_NRRL3_1|743	GH27	AGL	Mannan	Aspnid1|3023	Pensub1|4395	\	\	\
Aspni_NRRL3_1|1737	GH27	AGL	Mannan	Aspnid1|6800	Pensub1|9225	\	\	\
					Pensub1|848;Pensub1|3476	Trire_Chr|113188;Trire_Chr|114300	Phchr2|3005667	Dicsqu464_1|804815;Dicsqu464_1|830252
Aspni_NRRL3_1|5358	GH27	AGL	Mannan	Aspnid1|3470	Pensub1|2053	Trire_Chr|118515	Phchr2|3010808	Dicsqu464_1|938389;Dicsqu464_1|939846;Dicsqu464_1|920352
Aspni_NRRL3_1|9622	GH27	AGL	Mannan	\	\	\	\	\
Aspni_NRRL3_1|11747	GH27	AGL	Mannan	\	Pensub1|10447	\	\	\
Aspni_NRRL3_1|10559;Aspni_NRRL3_1|2832	GH28	RGX	Pectin	Aspnid1|1183	Pensub1|12088	\	Phchr2|2979830	Dicsqu464_1|973573;Dicsqu464_1|961557
					Pensub1|8192
	GH28	RGX	Pectin	\	\	\	\	\
Aspni_NRRL3_1|9126;Aspni_NRRL3_1|11790;Aspni_NRRL3_1|9450;Aspni_NRRL3_1|9623;Aspni_NRRL3_1|953	GH28	RHG	Pectin	Aspnid1|8529	Pensub1|13926	\	\	\
					Pensub1|8837		Phchr2|2916357	Dicsqu464_1|914697
Aspni_NRRL3_1|4303	GH28	RHG	Pectin	\	Pensub1|2848	\	\	\
Aspni_NRRL3_1|8281	GH28	PGX	Pectin	Aspnid1|7002	Pensub1|1655	\	\	\
Aspni_NRRL3_1|3144	GH28	PGX	Pectin	Aspnid1|1049	Pensub1|759	\	\	\
Aspni_NRRL3_1|9810	GH28	PGX	Pectin	Aspnid1|6830	Pensub1|6035	Trire_Chr|115372	\	\
							Phchr2|3027410	Dicsqu464_1|925059;Dicsqu464_1|960291
Aspni_NRRL3_1|7469	GH28	XGH	Pectin	Aspnid1|8704	Pensub1|698	Trire_Chr|115371	\	\
Aspni_NRRL3_1|4000	GH28	PGA	Pectin	\	\	\	\	\
Aspni_NRRL3_1|5859	GH28	PGA	Pectin	Aspnid1|824	\	\	\	\
Aspni_NRRL3_1|2571	GH28	PGA	Pectin	\	Pensub1|2609	\	\	\
Aspni_NRRL3_1|6782	GH28	PGA	Pectin	\	Pensub1|2609	\	\	\
					Pensub1|12938
Aspni_NRRL3_1|8805;Aspni_NRRL3_1|2835	GH28	PGA	Pectin	Aspnid1|9608	Pensub1|14178	Trire_Chr|117053	\	\
					Pensub1|9875;Pensub1|10774		Phchr2|2904202	Dicsqu464_1|841467
Aspni_NRRL3_1|263	GH28	PGA	Pectin	Aspnid1|4713	Pensub1|1114	\	\	\
				Aspnid1|1389	Pensub1|4486
Aspni_NRRL3_1|8631	GH28	RGX	Pectin	Aspnid1|7934	Pensub1|13618	Trire_Chr|116633	\	\
					Pensub1|8192
Aspni_NRRL3_1|5260	GH28	PGA	Pectin	\	Pensub1|10256	\	Phchr2|2989563	Dicsqu464_1|50651
Aspni_NRRL3_1|1396	GH29	AFC	Xyloglucan	\	Pensub1|6755;Pensub1|9765;Pensub1|6726	\	\	\
Aspni_NRRL3_1|6419	GH3	BGL	Cellulose	Aspnid1|7945;Aspnid1|7491	Pensub1|6540;Pensub1|4796;Pensub1|9837	Trire_Chr|115260	Phchr2|3024052	Dicsqu464_1|981294
Aspni_NRRL3_1|11377;Aspni_NRRL3_1|4990	GH3	BGL	Cellulose	Aspnid1|1337	\	\	\	\
				Aspnid1|2169
Aspni_NRRL3_1|2451	GH3	BXL	Xylan	Aspnid1|8110	Pensub1|9764	Trire_Chr|114049	Phchr2|2919526	Dicsqu464_1|1043122
				Aspnid1|9694	Pensub1|3483;Pensub1|3511	Trire_Chr|110697
Aspni_NRRL3_1|8395	GH3	BGL	Cellulose	\	Pensub1|8753	\	\	\
				Aspnid1|1281;Aspnid1|2224;Aspnid1|7957;Aspnid1|8403;Aspnid1|6028	Pensub1|7421;Pensub1|9639;Pensub1|3316;Pensub1|12280;Pensub1|1041	Trire_Chr|114072;Trire_Chr|115361	Phchr2|2898439;Phchr2|3002242;Phchr2|3003144;Phchr2|2908992;Phchr2|2974470;Phchr2|1854721	Dicsqu464_1|931309;Dicsqu464_1|922530
Aspni_NRRL3_1|7423;Aspni_NRRL3_1|1271;Aspni_NRRL3_1|11787	GH3	BGL	Cellulose	Aspnid1|6028	Pensub1|12280	\	\	\
				Aspnid1|1281;Aspnid1|2224;Aspnid1|7957;Aspnid1|8403	Pensub1|7421;Pensub1|8753;Pensub1|9639;Pensub1|3316;Pensub1|1041		Phchr2|2898439;Phchr2|3002242;Phchr2|3003144;Phchr2|2908992;Phchr2|2974470	Dicsqu464_1|931309;Dicsqu464_1|922530
Aspni_NRRL3_1|6436	GH3	BGL	Cellulose	Aspnid1|7957	Pensub1|9639	\	\	\
				Aspnid1|1281	Pensub1|3316	Trire_Chr|114072;Trire_Chr|115361	Phchr2|2898439;Phchr2|3002242;Phchr2|3003144;Phchr2|2908992;Phchr2|2974470;Phchr2|1854721	Dicsqu464_1|931309;Dicsqu464_1|922530
Aspni_NRRL3_1|9644	GH3	BGL	Cellulose	Aspnid1|2222	Pensub1|7144	Trire_Chr|109040	\	\
				Aspnid1|1998;Aspnid1|4709;Aspnid1|9332;Aspnid1|2748	Pensub1|722;Pensub1|12027;Pensub1|3020;Pensub1|10127;Pensub1|1906	Trire_Chr|109861;Trire_Chr|110707;Trire_Chr|114160;Trire_Chr|114048;Trire_Chr|117523	Phchr2|2945552;Phchr2|2912549	Dicsqu464_1|941182;Dicsqu464_1|972434;Dicsqu464_1|1001790
Aspni_NRRL3_1|10449	GH3	BGL	Cellulose	Aspnid1|1998	Pensub1|12027;Pensub1|3020	Trire_Chr|117523	\	\
							Phchr2|2945552;Phchr2|2912549	Dicsqu464_1|941182;Dicsqu464_1|972434;Dicsqu464_1|1001790
Aspni_NRRL3_1|3736	GH3	BGL	Cellulose	Aspnid1|4709	Pensub1|722	Trire_Chr|114160	\	\
				Aspnid1|1998;Aspnid1|2222;Aspnid1|9332;Aspnid1|2748;Aspnid1|4314	Pensub1|7144;Pensub1|12027;Pensub1|3020;Pensub1|10127;Pensub1|1906	Trire_Chr|109861;Trire_Chr|110707;Trire_Chr|109040;Trire_Chr|114048;Trire_Chr|117523	Phchr2|2945552;Phchr2|2912549	Dicsqu464_1|941182;Dicsqu464_1|972434;Dicsqu464_1|1001790
Aspni_NRRL3_1|742	GH3	BGL	Cellulose	\	\	Trire_Chr|110707	\	\
				Aspnid1|1998;Aspnid1|2222;Aspnid1|4709;Aspnid1|9332;Aspnid1|2748;Aspnid1|4314	Pensub1|7144;Pensub1|722;Pensub1|12027;Pensub1|3020;Pensub1|10127;Pensub1|1906	Trire_Chr|109861;Trire_Chr|109040;Trire_Chr|114160;Trire_Chr|114048;Trire_Chr|117523	Phchr2|2945552;Phchr2|2912549	Dicsqu464_1|941182;Dicsqu464_1|972434;Dicsqu464_1|1001790
Aspni_NRRL3_1|10133	GH3	BGL	Cellulose	Aspnid1|2748	Pensub1|10127	Trire_Chr|109861	\	\
				Aspnid1|1998;Aspnid1|2222;Aspnid1|4709;Aspnid1|9332	Pensub1|7144;Pensub1|722;Pensub1|12027;Pensub1|3020;Pensub1|1906	Trire_Chr|110707;Trire_Chr|109040;Trire_Chr|114160;Trire_Chr|114048;Trire_Chr|117523	Phchr2|2945552;Phchr2|2912549	Dicsqu464_1|941182;Dicsqu464_1|972434;Dicsqu464_1|1001790
Aspni_NRRL3_1|7700	GH31	AGD	Starch	Aspnid1|7726	Pensub1|2820	\	Phchr2|3029505;Phchr2|3029525;Phchr2|135833	Dicsqu464_1|981588;Dicsqu464_1|871124
Aspni_NRRL3_1|475	GH31	AGD	Starch	Aspnid1|1676	Pensub1|7584	Trire_Chr|109085	Phchr2|2950055	Dicsqu464_1|952873;Dicsqu464_1|1039135
Aspni_NRRL3_1|2524	GH31	AGD	Starch	Aspnid1|5779	Pensub1|12347	Trire_Chr|115357	Phchr2|2895063	Dicsqu464_1|854872
				Aspnid1|2805;Aspnid1|6930
Aspni_NRRL3_1|10609	GH31	AGD	Starch	Aspnid1|2689	Pensub1|12139	Trire_Chr|108802	\	\
Aspni_NRRL3_1|4254	GH31	AXL	Xyloglucan	\	Pensub1|13258	\	\	\
Aspni_NRRL3_1|2023;Aspni_NRRL3_1|268	GH31	AXL	Xyloglucan	Aspnid1|6505	Pensub1|4688	\	\	\
				Aspnid1|3056	Pensub1|6394	Trire_Chr|110765
Aspni_NRRL3_1|11752	GH32	INV	Inulin	\	Pensub1|10931	\	\	\
Aspni_NRRL3_1|3595	GH32	INV	Inulin	Aspnid1|2301	Pensub1|9210	\	\	\
					Pensub1|13247
Aspni_NRRL3_1|11821	GH32	INV	Inulin	\	Pensub1|5776	\	\	\
Aspni_NRRL3_1|9884	GH32	INU	Inulin	\	Pensub1|1400	\	\	\
					Pensub1|5768;Pensub1|5772			Dicsqu464_1|197587;Dicsqu464_1|995407
Aspni_NRRL3_1|3087	GH32	INX	Inulin	Aspnid1|96	Pensub1|5769	\	\	\
								Dicsqu464_1|197587;Dicsqu464_1|995407
Aspni_NRRL3_1|4568	GH35	LAC	Pectin/Xyloglucan	\	\	\	\	\
Aspni_NRRL3_1|2630	GH35	LAC	Pectin/Xyloglucan	Aspnid1|5977	Pensub1|6338;Pensub1|1351	Trire_Chr|114490	Phchr2|2986919;Phchr2|2920193	\
					Pensub1|1355
Aspni_NRRL3_1|1071	GH35	LAC	Pectin/Xyloglucan	\	\	\	\	\
Aspni_NRRL3_1|11738	GH35	LAC	Pectin/Xyloglucan	\	Pensub1|12261	\	\	\
Aspni_NRRL3_1|2479	GH35	LAC	Pectin/Xyloglucan	Aspnid1|5735	Pensub1|9719	\	\	\
				Aspnid1|6598			Phchr2|2990791	Dicsqu464_1|979375;Dicsqu464_1|856119;Dicsqu464_1|1040936
Aspni_NRRL3_1|16	GH36	AGL	Mannan	Aspnid1|1583	Pensub1|10078	Trire_Chr|115491	\	\
				Aspnid1|6842	Pensub1|6728;Pensub1|12830;Pensub1|2527;Pensub1|6729
Aspni_NRRL3_1|8018	GH36	AGL	Mannan	Aspnid1|2258	Pensub1|7843	Trire_Chr|112098	\	\
Aspni_NRRL3_1|92	GH43	ABN	Pectin	Aspnid1|8314	Pensub1|8327;Pensub1|3484	\	\	\
							Phchr2|2933015	Dicsqu464_1|928226;Dicsqu464_1|313068;Dicsqu464_1|815111;Dicsqu464_1|999073
Aspni_NRRL3_1|5407	GH43	ABN	Pectin	Aspnid1|1435;Aspnid1|7476	Pensub1|9472	\	\	\
Aspni_NRRL3_1|6141	GH43	ABN	Pectin	Aspnid1|3883	Pensub1|324	\	\	\
Aspni_NRRL3_1|7094	GH43	ABN	Pectin	Aspnid1|9090	Pensub1|10058	\	\	\
Aspni_NRRL3_1|9890	GH43	ABF/BXL	Xylan	Aspnid1|7563	\	Trire_Chr|112337	\	Dicsqu464_1|838102
				Aspnid1|2883	Pensub1|11745;Pensub1|7183	Trire_Chr|112775
Aspni_NRRL3_1|7421	GH43	ABF/BXL	Xylan	\	\	\	\	\
Aspni_NRRL3_1|10881	GH43	ABF/BXL	Xylan	Aspnid1|9779	Pensub1|14040;Pensub1|4846	\	Phchr2|2896433	\
				Aspnid1|5666	Pensub1|1960;Pensub1|3510;Pensub1|6031
Aspni_NRRL3_1|4608	GH43	ABN	Pectin	\	Pensub1|4936	\	\	\
Aspni_NRRL3_1|3855	GH43	ABN	Pectin	\	Pensub1|5932	\	\	\
					Pensub1|2371		Phchr2|133070	Dicsqu464_1|191860
Aspni_NRRL3_1|6244	GH43	ABF/BXL	Xylan	Aspnid1|4821	Pensub1|13623	Trire_Chr|111573	\	\
				Aspnid1|5666	Pensub1|946
Aspni_NRRL3_1|8701	GH5_16	ENDO-BETA-1,6-GALACTANASE	Pectin	Aspnid1|8490	Pensub1|2068	Trire_Chr|115997	\	\
Aspni_NRRL3_1|4917	GH5_5	EGL	Cellulose	Aspnid1|10027	Pensub1|5845	Trire_Chr|118801	Phchr2|2981757	Dicsqu464_1|830363
					Pensub1|5036	Trire_Chr|116868
Aspni_NRRL3_1|2585	GH5_5	EGL	Cellulose	Aspnid1|5400	Pensub1|1046	\	\	\
Aspni_NRRL3_1|6791	GH5_5	EGL	Cellulose	\	Pensub1|11114	\	\	\
Aspni_NRRL3_1|8912	GH5_7	MAN	Mannan	Aspnid1|8741	Pensub1|12792	Trire_Chr|118469	Phchr2|140501	Dicsqu464_1|825072
				Aspnid1|3486;Aspnid1|5119;Aspnid1|8805;Aspnid1|9468	Pensub1|10443		Phchr2|2955500
Aspni_NRRL3_1|6387	GH51	ABF	Xylan/Pectin/Xyloglucan	\	\	\	Phchr2|3037385	Dicsqu464_1|849572
Aspni_NRRL3_1|1606	GH51	ABF	Xylan/Pectin/Xyloglucan	\	\	\
Aspni_NRRL3_1|64	GH51	ABF	Xylan/Pectin/Xyloglucan	Aspnid1|8323	Pensub1|7770	\
					Pensub1|13297;Pensub1|1664
Aspni_NRRL3_1|10865	GH51	ABF	Xylan/Pectin/Xyloglucan	Aspnid1|5409	Pensub1|2281	\	Phchr2|2954077	Dicsqu464_1|922833
					Pensub1|8514
Aspni_NRRL3_1|10643	GH53	GAL	Pectin	Aspnid1|10143	Pensub1|12201	\	Phchr2|2983356	Dicsqu464_1|809376
Aspni_NRRL3_1|3768	GH54	ABF	Xylan/Pectin/Xyloglucan	Aspnid1|7231	Pensub1|1940	Trire_Chr|114083	\	\
					Pensub1|6724;Pensub1|3364	Trire_Chr|113223
Aspni_NRRL3_1|10870	GH6	CBH II	Cellulose	Aspnid1|5414	Pensub1|2291;Pensub1|2329	Trire_Chr|118809	Phchr2|2965119	Dicsqu464_1|803735
Aspni_NRRL3_1|9019	GH6	CBH II	Cellulose	Aspnid1|10647
Aspni_NRRL3_1|8707	GH62	AXH	Xylan	Aspnid1|1330;Aspnid1|9551	Pensub1|12472;Pensub1|12883;Pensub1|3399	Trire_Chr|110735	\	\
					Pensub1|6027
Aspni_NRRL3_1|1069	GH67	AGU	Xylan	Aspnid1|5129	Pensub1|5433	Trire_Chr|115805	\	\
					Pensub1|7919;Pensub1|13522;Pensub1|13523
Aspni_NRRL3_1|4953	GH7	CBH I	Cellulose	Aspnid1|9985	Pensub1|3088	Trire_Chr|117725	Phchr2|2971601;Phchr2|137372	Dicsqu464_1|946952
Aspni_NRRL3_1|2584	GH7	CBH I	Cellulose	Aspnid1|6258	Pensub1|2616
				Aspnid1|8674	Pensub1|2294;Pensub1|2605	Trire_Chr|111161	Phchr2|137042;Phchr2|2971598;Phchr2|2976245;Phchr2|2976248;Phchr2|3024803;Phchr2|3007720	Dicsqu464_1|944872;Dicsqu464_1|918783;Dicsqu464_1|951822
Aspni_NRRL3_1|1787	GH74	XEG	Xyloglucan	Aspnid1|39	\	Trire_Chr|109516	Phchr2|2927412	Dicsqu464_1|805675
							Phchr2|3091442;Phchr2|2912797;Phchr2|3043746
Aspni_NRRL3_1|7520	GH78	RHA	Pectin	Aspnid1|10613	Pensub1|5892	\	\	\
				Aspnid1|3024;Aspnid1|6030	Pensub1|9844;Pensub1|11325;Pensub1|6051;Pensub1|9834
Aspni_NRRL3_1|6304	GH78	RHA	Pectin	Aspnid1|2363	Pensub1|9712	\	\	\
Aspni_NRRL3_1|3924;Aspni_NRRL3_1|11451	GH78	RHA	Pectin	Aspnid1|9552	\	\	\	\
Aspni_NRRL3_1|3279	GH78	RHA	Pectin	Aspnid1|5021	Pensub1|7981	\	\	\
Aspni_NRRL3_1|2162	GH78	RHA	Pectin	\	Pensub1|13583	Trire_Chr|110688	\	\
Aspni_NRRL3_1|10558	GH78	RHA	Pectin	Aspnid1|7933	Pensub1|12089	\	Phchr2|2934334	Dicsqu464_1|937177
						Trire_Chr|110688		Dicsqu464_1|658837;Dicsqu464_1|816118;Dicsqu464_1|905635;Dicsqu464_1|923764;Dicsqu464_1|976199
Aspni_NRRL3_1|4245	GH78	RHA	Pectin	Aspnid1|9766	Pensub1|13338	\	\	\
Aspni_NRRL3_1|1739	GH88	UGH	Pectin	Aspnid1|537	Pensub1|5087	\	Phchr2|840	Dicsqu464_1|940727
				Aspnid1|2120;Aspnid1|9721	Pensub1|1378
Aspni_NRRL3_1|824	GH93	ABX	Pectin	Aspnid1|10045	Pensub1|9022	\	\	Dicsqu464_1|17723
Aspni_NRRL3_1|7089	GH95	AFC	Xyloglucan	Aspnid1|1595	Pensub1|11908	Trire_Chr|115455;Trire_Chr|117855	Phchr2|2914430	Dicsqu464_1|815375
Aspni_NRRL3_1|7382	GH95	AFC	Xyloglucan	Aspnid1|4732	Pensub1|8889	Trire_Chr|110436	\	\
				Aspnid1|9021		Trire_Chr|112520
Aspni_NRRL3_1|4153	PL1_4	PEL	Pectin	Aspnid1|243	Pensub1|8338	\	\	\
Aspni_NRRL3_1|6269	PL1_4	PEL	Pectin	Aspnid1|5584	Pensub1|1875	\	\	\
Aspni_NRRL3_1|9811	PL1_4	PEL	Pectin	\	\	\	\	\
Aspni_NRRL3_1|965	PL1_4	PEL	Pectin	Aspnid1|8076	\	\	\	\
				Aspnid1|5053;Aspnid1|8354	Pensub1|1735
Aspni_NRRL3_1|8767	PL1_4	PEL	Pectin	\	\	\	\	\
Aspni_NRRL3_1|1237	PL1_4	PEL	Pectin	\	\	\	\	\
Aspni_NRRL3_1|6359	PL1_7	PLY	Pectin	Aspnid1|3492	Pensub1|6125	\	\	\
				Aspnid1|5994
Aspni_NRRL3_1|684	PL4_1	RGL	Pectin	Aspnid1|3041	Pensub1|5697	\	\	\
				Aspnid1|2168
Aspni_NRRL3_1|10115	PL4_3	RGL	Pectin	Aspnid1|3832	Pensub1|9802	\	\	Dicsqu464_1|298344
				Aspnid1|1957
