# Supplementary material for: Comparative Genomics and Transcriptomics Analyses Reveal Divergent Plant Biomass-Degrading Strategies in Fungi
Source: J Fungi (Basel). 2023 Aug 18;9(8):860. doi: 10.3390/jof9080860 (PMC10455118; doi:10.3390/jof9080860)
Supplement: Supplementary file 1 [file jof-09-00860-s001.zip › Table S3.xlsx]

## Sheet: Summary
Table S3. CAZy comparison across the studied fungi.
3-1: Summary of CAZy families involved in plant polysaccharides degradation across the studied fungi. Glycoside Hydrolases (GH), Polysaccharide Lyases (PL), Carbohydrate Esterases (CE), and Auxiliary Activities (AA).
#CAZyme_family	Gene_description	PBD_substrate	NRRL3_model_ID	A. nidulans	P. subrubescens	T. reesei	P. chrysosporium	D. squalens
AA13	LPMO	Starch	\	Aspnid1|4176_JGI\Aspnid1|10445_JGI	Pensub1|4489_JGI	\	\	\
AA16	LPMO	Cellulose	Aspni_NRRL3_1|2656	Aspnid1|5953	Pensub1|6307	\	\	\
AA3_1	CDH	Cellulose	Aspni_NRRL3_1|6316\Aspni_NRRL3_1|5496	Aspnid1|2934\Aspnid1|2156	Pensub1|2577	Trire_Chr|116025	Phchr2|3030424\Phchr2|1610537\Phchr2|2895067	Dicsqu464_1|1015695\Dicsqu464_1|911527
AA9	LPMO	Cellulose	Aspni_NRRL3_1|3383\Aspni_NRRL3_1|7568\Aspni_NRRL3_1|8994\Aspni_NRRL3_1|11147\Aspni_NRRL3_1|3929\Aspni_NRRL3_1|3961\Aspni_NRRL3_1|814	Aspnid1|2681\Aspnid1|8895\Aspnid1|1311\Aspnid1|2276\Aspnid1|4413\Aspnid1|5668\Aspnid1|9088\Aspnid1|3798\Aspnid1|5321\Aspnid1|7266\Aspnid1|8138	Pensub1|6581\Pensub1|12131\Pensub1|12519\Pensub1|6737\Pensub1|7796\Pensub1|3066\Pensub1|7376\Pensub1|6392_JGI	Trire_Chr|116026\Trire_Chr|110498\Trire_Chr|113794	Phchr2|2976448\Phchr2|2980158\Phchr2|3026777\Phchr2|2908293\Phchr2|2982319\Phchr2|3004691\Phchr2|2983015\Phchr2|2983017\Phchr2|3005482\Phchr2|2934397\Phchr2|2975821\Phchr2|3003776\Phchr2|3005492\Phchr2|3029242\Phchr2|3040475_JGI\Phchr2|42616_JGI\Phchr2|3027731_JGI\Phchr2|1216344_JGI\Phchr2|2982894_JGI	Dicsqu464_1|948592\Dicsqu464_1|399056\Dicsqu464_1|883647\Dicsqu464_1|972934\Dicsqu464_1|917886\Dicsqu464_1|928670\Dicsqu464_1|962133\Dicsqu464_1|465156\Dicsqu464_1|1017331\Dicsqu464_1|1023488\Dicsqu464_1|512221\Dicsqu464_1|931159\Dicsqu464_1|975963_JGI\Dicsqu464_1|875654_JGI\Dicsqu464_1|263690_JGI\Dicsqu464_1|815832_JGI\Dicsqu464_1|952066_JGI
FAE	\	Pectin/Xylan	Aspni_NRRL3_1|7\Aspni_NRRL3_1|2931\Aspni_NRRL3_1|431\Aspni_NRRL3_1|8010	Aspnid1|1476\Aspnid1|287\Aspnid1|7454\Aspnid1|1555	Pensub1|9079\Pensub1|5782\Pensub1|13078\Pensub1|2020\Pensub1|1286\Pensub1|2579	Trire_Chr|109039	Phchr2|2913347	Dicsqu464_1|809771\Dicsqu464_1|917597
CE1	AXE	Xylan	Aspni_NRRL3_1|8993\Aspni_NRRL3_1|7411\Aspni_NRRL3_1|3339	Aspnid1|10664\Aspnid1|4188\Aspnid1|9599	Pensub1|7184\Pensub1|12577\Pensub1|6750\Pensub1|8200	Trire_Chr|111151\Trire_Chr|114117	Phchr2|126075\Phchr2|135348\Phchr2|2966850\Phchr2|2983171\Phchr2|3032602\Phchr2|3032604	Dicsqu464_1|930449
CE12	RGAE	Pectin	Aspni_NRRL3_1|169\Aspni_NRRL3_1|7501	Aspnid1|8306\Aspnid1|9325	Pensub1|8310\Pensub1|520	\	\	Dicsqu464_1|929528\Dicsqu464_1|978188
CE15	GE	Xylan	\	\	\	Trire_Chr|112595_JGI	Phchr2|2918304_JGI\Phchr2|2912243_JGI	Dicsqu464_1|933193_JGI\Dicsqu464_1|937833_JGI
CE16	HAE	Xylan/Mannan/Xyloglucan	Aspni_NRRL3_1|6053\Aspni_NRRL3_1|4916	Aspnid1|4373\Aspnid1|3804\Aspnid1|7262	Pensub1|3595\Pensub1|1352\Pensub1|13232	Trire_Chr|108956\Trire_Chr|113293	Phchr2|2967260\Phchr2|2974034\Phchr2|2974203\Phchr2|2944067_JGI\Phchr2|2945410_JGI	Dicsqu464_1|940487\Dicsqu464_1|1040576\Dicsqu464_1|911315\Dicsqu464_1|982102_JGI\Dicsqu464_1|854793_JGI\Dicsqu464_1|912132_JGI
CE16	AXE	Xylan	Aspni_NRRL3_1|8786\Aspni_NRRL3_1|6379	Aspnid1|7478	Pensub1|1346	\	Phchr2|3038104\Phchr2|3004047	Dicsqu464_1|1037119\Dicsqu464_1|863600\Dicsqu464_1|920795\Dicsqu464_1|920797
CE5	AXE	Xylan	Aspni_NRRL3_1|776\Aspni_NRRL3_1|74\Aspni_NRRL3_1|73\Aspni_NRRL3_1|10142\Aspni_NRRL3_1|6197	Aspnid1|2992\Aspnid1|10609\Aspnid1|3368\Aspnid1|9326	Pensub1|2426\Pensub1|3935\Pensub1|9846\Pensub1|8824\Pensub1|4646\Pensub1|509_JGI\Pensub1|532_JGI	Trire_Chr|116480\Trire_Chr|116024\Trire_Chr|116889\Trire_Chr|108972	\	\
CE8	PME	Pectin	Aspni_NRRL3_1|5252\Aspni_NRRL3_1|7470\Aspni_NRRL3_1|8325	Aspnid1|267\Aspnid1|8703\Aspnid1|1389_JGI	Pensub1|2263\Pensub1|6034\Pensub1|699\Pensub1|6956\Pensub1|4486\Pensub1|9276_JGI\Pensub1|6998_JGI	\	Phchr2|2989297\Phchr2|2934294	Dicsqu464_1|929479\Dicsqu464_1|915707\Dicsqu464_1|944781
GH1	BGL	Cellulose	Aspni_NRRL3_1|9976\Aspni_NRRL3_1|7975\Aspni_NRRL3_1|8517	Aspnid1|8467\Aspnid1|5916\Aspnid1|9020\Aspnid1|9019_JGI	Pensub1|6610\Pensub1|8199\Pensub1|6250\Pensub1|11326\Pensub1|8890\Pensub1|7552_JGI	Trire_Chr|110029\Trire_Chr|111512	Phchr2|2902324\Phchr2|2903670	Dicsqu464_1|829728\Dicsqu464_1|921510\Dicsqu464_1|156471_JGI
GH10	XLN	Xylan	Aspni_NRRL3_1|8708\Aspni_NRRL3_1|6383	Aspnid1|7505\Aspnid1|8106\Aspnid1|2743_JGI	Pensub1|13043\Pensub1|13445_JGI\Pensub1|12441_JGI	Trire_Chr|113231	Phchr2|3024004\Phchr2|3030351\Phchr2|2903539_JGI\Phchr2|2983729_JGI\Phchr2|3042040_JGI\Phchr2|2935636_JGI	Dicsqu464_1|513778\Dicsqu464_1|810461_JGI\Dicsqu464_1|945667_JGI\Dicsqu464_1|933288_JGI\Dicsqu464_1|932722_JGI
GH105	URGH	Pectin	Aspni_NRRL3_1|839\Aspni_NRRL3_1|1038	Aspnid1|8918\Aspnid1|2143\Aspnid1|3708\Aspnid1|5232	Pensub1|6624\Pensub1|9843\Pensub1|7749	Trire_Chr|118807	\	Dicsqu464_1|962448
GH11	XLN	Xylan	Aspni_NRRL3_1|2827\Aspni_NRRL3_1|3928\Aspni_NRRL3_1|1648	Aspnid1|2560\Aspnid1|5214	Pensub1|2115\Pensub1|3721\Pensub1|5870\Pensub1|9034\Pensub1|7375\Pensub1|1444_JGI\Pensub1|3794_JGI	Trire_Chr|115313\Trire_Chr|117055	Phchr2|2905606	\
GH115	AGU	Xylan	\	Aspnid1|5174_JGI	Pensub1|13664_JGI\Pensub1|5719_JGI\Pensub1|5720_JGI	Trire_Chr|112058_JGI	Phchr2|2910342_JGI	Dicsqu464_1|853555_JGI\Dicsqu464_1|1038213_JGI
GH12	XEG	Xyloglucan	Aspni_NRRL3_1|1918	Aspnid1|6306	Pensub1|10\Pensub1|2133\Pensub1|5736\Pensub1|6543_JGI	\	Phchr2|1416762	Dicsqu464_1|417119
GH12	EGL	Cellulose	Aspni_NRRL3_1|8392\Aspni_NRRL3_1|8380\Aspni_NRRL3_1|819	\	Pensub1|6023\Pensub1|1353_JGI\Pensub1|12884_JGI\Pensub1|7151_JGI	Trire_Chr|114217\Trire_Chr|108817_JGI	Phchr2|3007125	Dicsqu464_1|725679\Dicsqu464_1|934973
GH13_1	AMY	Starch	Aspni_NRRL3_1|9875\Aspni_NRRL3_1|249\Aspni_NRRL3_1|9001\Aspni_NRRL3_1|4199\Aspni_NRRL3_1|7699	Aspnid1|7727\Aspnid1|8691\Aspnid1|8705\Aspnid1|3914\Aspnid1|671\Aspnid1|8794	Pensub1|9073\Pensub1|2821\Pensub1|7645\Pensub1|10072\Pensub1|2822_JGI	Trire_Chr|113907	Phchr2|3001496\Phchr2|2983917	Dicsqu464_1|942748\Dicsqu464_1|912876
GH13_40	AGD	Starch	Aspni_NRRL3_1|1282\Aspni_NRRL3_1|5201	Aspnid1|2674\Aspnid1|292	Pensub1|1609\Pensub1|4550\Pensub1|10838\Pensub1|10090\Pensub1|13250\Pensub1|362\Pensub1|361_JGI\Pensub1|13248_JGI\Pensub1|13249_JGI	Trire_Chr|109418\Trire_Chr|113903	Phchr2|2661256\Phchr2|2911333	\
GH13_5	AMY	Starch	Aspni_NRRL3_1|250\Aspni_NRRL3_1|2746	Aspnid1|8793	Pensub1|7645_JGI\Pensub1|12287_JGI	\	Phchr2|2917244	Dicsqu464_1|879713
GH131	EGL	Cellulose	Aspni_NRRL3_1|11105	Aspnid1|3436	Pensub1|13268_JGI	\	Phchr2|138739\Phchr2|1521209\Phchr2|3031966_JGI	Dicsqu464_1|931204\Dicsqu464_1|972433\Dicsqu464_1|935884_JGI
GH133	AMG	Starch	Aspni_NRRL3_1|2123	Aspnid1|6417	Pensub1|8964	Trire_Chr|118624	Phchr2|3024363	Dicsqu464_1|814419
GH134	MAN	Mannan	\	Aspnid1|9467_JGI\Aspnid1|3485_JGI\Aspnid1|4914_JGI\Aspnid1|5046_JGI	Pensub1|2165_JGI	\	\	\
GH141	AFC	Xyloglucan	\	\	Pensub1|6731_JGI\Pensub1|3894_JGI	\	\	\
GH15	GLA	Starch	Aspni_NRRL3_1|8949\Aspni_NRRL3_1|8300	Aspnid1|2742\Aspnid1|6988	Pensub1|2668\Pensub1|7928\Pensub1|8031\Pensub1|9074\Pensub1|12132	Trire_Chr|118174\Trire_Chr|116296	Phchr2|3030418\Phchr2|2909460	Dicsqu464_1|825142\Dicsqu464_1|845075
GH2	LAC	Pectin/Xyloglucan	Aspni_NRRL3_1|8807\Aspni_NRRL3_1|6203	Aspnid1|8913\Aspnid1|8146\Aspnid1|8232_JGI\Aspnid1|8912_JGI	Pensub1|6548\Pensub1|1143\Pensub1|2313\Pensub1|11945\Pensub1|11416_JGI\Pensub1|565_JGI	Trire_Chr|113785	\	\
GH2	MND	Mannan	Aspni_NRRL3_1|9051\Aspni_NRRL3_1|9612	Aspnid1|7424\Aspnid1|8727\Aspnid1|5590_JGI	Pensub1|1326\Pensub1|12847\Pensub1|6458	Trire_Chr|109959\Trire_Chr|111292\Trire_Chr|112598\Trire_Chr|114033\Trire_Chr|115509	Phchr2|139304\Phchr2|2919132	Dicsqu464_1|908162\Dicsqu464_1|915337\Dicsqu464_1|981883\Dicsqu464_1|918405
GH26	MAN	Mannan	Aspni_NRRL3_1|4196	Aspnid1|8763\Aspnid1|2731\Aspnid1|8775	\	\	\	\
GH27	AGL	Mannan	Aspni_NRRL3_1|9622\Aspni_NRRL3_1|743\Aspni_NRRL3_1|1737\Aspni_NRRL3_1|5358\Aspni_NRRL3_1|11747	Aspnid1|3470\Aspnid1|3023\Aspnid1|6800\Aspnid1|9446_JGI	Pensub1|2053\Pensub1|4395\Pensub1|9225\Pensub1|848\Pensub1|3476\Pensub1|10447\Pensub1|3477_JGI	Trire_Chr|118515\Trire_Chr|113188\Trire_Chr|114300\Trire_Chr|113191_JGI\Trire_Chr|110758_JGI\Trire_Chr|115441_JGI\Trire_Chr|115464_JGI\Trire_Chr|114034_JGI	Phchr2|3010808\Phchr2|3005667\Phchr2|2981806_JGI	Dicsqu464_1|938389\Dicsqu464_1|939846\Dicsqu464_1|920352\Dicsqu464_1|804815\Dicsqu464_1|830252\Dicsqu464_1|832953_JGI
GH28	PGA	Pectin	Aspni_NRRL3_1|4000\Aspni_NRRL3_1|2571\Aspni_NRRL3_1|263\Aspni_NRRL3_1|8805\Aspni_NRRL3_1|6782\Aspni_NRRL3_1|5260\Aspni_NRRL3_1|2835\Aspni_NRRL3_1|5859	Aspnid1|824\Aspnid1|9608\Aspnid1|4713\Aspnid1|1389	Pensub1|8837\Pensub1|10774\Pensub1|12938\Pensub1|14178\Pensub1|2609\Pensub1|9875\Pensub1|1114\Pensub1|4486\Pensub1|10256\Pensub1|5035_JGI	Trire_Chr|117053	Phchr2|2904202\Phchr2|2989563	Dicsqu464_1|841467\Dicsqu464_1|50651
GH28	PGX	Pectin	Aspni_NRRL3_1|3144\Aspni_NRRL3_1|8281\Aspni_NRRL3_1|9810	Aspnid1|1049\Aspnid1|6830\Aspnid1|7002	Pensub1|759\Pensub1|6035\Pensub1|1655	Trire_Chr|115372	Phchr2|3027410	Dicsqu464_1|925059\Dicsqu464_1|960291
GH28	RHG	Pectin	Aspni_NRRL3_1|9126\Aspni_NRRL3_1|953\Aspni_NRRL3_1|9623\Aspni_NRRL3_1|9450\Aspni_NRRL3_1|11790\Aspni_NRRL3_1|4303	Aspnid1|8529	Pensub1|13926\Pensub1|2848\Pensub1|6722_JGI\Pensub1|3685_JGI\Pensub1|5085_JGI	\	Phchr2|2916357	Dicsqu464_1|914697
GH28	RGX	Pectin	Aspni_NRRL3_1|2832\Aspni_NRRL3_1|10559\Aspni_NRRL3_1|8631	Aspnid1|1183\Aspnid1|7934	Pensub1|12088\Pensub1|13618\Pensub1|8192	Trire_Chr|116633	Phchr2|2979830	Dicsqu464_1|973573\Dicsqu464_1|961557
GH28	XGH	Pectin	Aspni_NRRL3_1|7469	Aspnid1|8704	Pensub1|698	Trire_Chr|115371	\	\
GH29	AFC	Xyloglucan	Aspni_NRRL3_1|1396	\	Pensub1|6755\Pensub1|9765\Pensub1|6726\Pensub1|5953_JGI	\	\	\
GH3	BGL	Cellulose	Aspni_NRRL3_1|10133\Aspni_NRRL3_1|1271\Aspni_NRRL3_1|11377\Aspni_NRRL3_1|4990\Aspni_NRRL3_1|8395\Aspni_NRRL3_1|9644\Aspni_NRRL3_1|10449\Aspni_NRRL3_1|7423\Aspni_NRRL3_1|6436\Aspni_NRRL3_1|3736\Aspni_NRRL3_1|742\Aspni_NRRL3_1|11787	Aspnid1|1998\Aspnid1|2222\Aspnid1|4709\Aspnid1|9332\Aspnid1|2748\Aspnid1|1281\Aspnid1|2224\Aspnid1|7957\Aspnid1|8403\Aspnid1|6028\Aspnid1|7491\Aspnid1|1337\Aspnid1|2169\Aspnid1|6276_JGI\Aspnid1|8388_JGI	Pensub1|7144\Pensub1|722\Pensub1|12027\Pensub1|3020\Pensub1|10127\Pensub1|1906\Pensub1|7421\Pensub1|8753\Pensub1|9639\Pensub1|3316\Pensub1|12280\Pensub1|1041\Pensub1|9837\Pensub1|5353_JGI\Pensub1|1540_JGI\Pensub1|1667_JGI\Pensub1|943_JGI	Trire_Chr|109861\Trire_Chr|110707\Trire_Chr|109040\Trire_Chr|114160\Trire_Chr|114048\Trire_Chr|117523\Trire_Chr|114072\Trire_Chr|115361	Phchr2|2945552\Phchr2|2912549\Phchr2|2898439\Phchr2|3002242\Phchr2|3003144\Phchr2|2908992\Phchr2|2974470\Phchr2|1854721	Dicsqu464_1|941182\Dicsqu464_1|972434\Dicsqu464_1|1001790\Dicsqu464_1|931309\Dicsqu464_1|922530
GH3	BGL/BXL	Cellulose/Xylan	Aspni_NRRL3_1|6419	Aspnid1|7945	Pensub1|4796\Pensub1|6540	Trire_Chr|115260	Phchr2|3024052	Dicsqu464_1|981294
GH3	BXL	Xylan	Aspni_NRRL3_1|2451	Aspnid1|8110\Aspnid1|9694	Pensub1|9764\Pensub1|3511\Pensub1|3483	Trire_Chr|110697\Trire_Chr|114049	Phchr2|2919526	Dicsqu464_1|1043122
GH30_7	EXL	Xylan	\	\	Pensub1|6025_JGI\Pensub1|13520_JGI\Pensub1|7918_JGI	Trire_Chr|112594_JGI\Trire_Chr|117721_JGI	\	\
GH31	AGD	Starch	Aspni_NRRL3_1|7700\Aspni_NRRL3_1|10609\Aspni_NRRL3_1|475\Aspni_NRRL3_1|2524	Aspnid1|2805\Aspnid1|5779\Aspnid1|6930\Aspnid1|7726\Aspnid1|2689\Aspnid1|1676\Aspnid1|2774_JGI	Pensub1|12347\Pensub1|2820\Pensub1|12139\Pensub1|7584\Pensub1|9644_JGI\Pensub1|13084_JGI	Trire_Chr|108802\Trire_Chr|109085\Trire_Chr|115357	Phchr2|2895063\Phchr2|3029505\Phchr2|3029525\Phchr2|135833\Phchr2|2950055	Dicsqu464_1|981588\Dicsqu464_1|871124\Dicsqu464_1|854872\Dicsqu464_1|952873\Dicsqu464_1|1039135
GH31	AXL	Xyloglucan	Aspni_NRRL3_1|2023\Aspni_NRRL3_1|268\Aspni_NRRL3_1|4254	Aspnid1|3056\Aspnid1|6505\Aspnid1|3324_JGI	Pensub1|13258\Pensub1|6394\Pensub1|4688\Pensub1|1350_JGI	Trire_Chr|110765	Phchr2|3022485_JGI	Dicsqu464_1|912782_JGI
GH32	INU	Inulin	Aspni_NRRL3_1|9884	\	Pensub1|1400\Pensub1|5768\Pensub1|5772	\	\	\
GH32	INX	Inulin	Aspni_NRRL3_1|3087	Aspnid1|96	Pensub1|5769\Pensub1|7307_JGI	\	\	Dicsqu464_1|197587\Dicsqu464_1|995407
GH32	INV	Inulin	Aspni_NRRL3_1|11821\Aspni_NRRL3_1|3595\Aspni_NRRL3_1|11752	Aspnid1|2301	Pensub1|13247\Pensub1|5776\Pensub1|9210\Pensub1|10931	\	\	\
GH35	LAC	Pectin/Xyloglucan	Aspni_NRRL3_1|4568\Aspni_NRRL3_1|2630\Aspni_NRRL3_1|1071\Aspni_NRRL3_1|11738\Aspni_NRRL3_1|2479	Aspnid1|5735\Aspnid1|5977\Aspnid1|6598\Aspnid1|9364_JGI	Pensub1|6338\Pensub1|1351\Pensub1|9719\Pensub1|12261\Pensub1|1355\Pensub1|11443_JGI\Pensub1|2516_JGI	Trire_Chr|114490	Phchr2|2986919\Phchr2|2990791\Phchr2|2920193	Dicsqu464_1|979375\Dicsqu464_1|856119\Dicsqu464_1|1040936
GH36	AGL	Mannan	Aspni_NRRL3_1|16\Aspni_NRRL3_1|8018	Aspnid1|1583\Aspnid1|6842\Aspnid1|2258\Aspnid1|9685_JGI	Pensub1|6728\Pensub1|12830\Pensub1|2527\Pensub1|10078\Pensub1|6729\Pensub1|7843\Pensub1|6541_JGI\Pensub1|3895_JGI	Trire_Chr|115491\Trire_Chr|112098	\	\
GH43	ABF/BXL	Xylan	Aspni_NRRL3_1|7421\Aspni_NRRL3_1|9890\Aspni_NRRL3_1|10881\Aspni_NRRL3_1|6244	Aspnid1|4821\Aspnid1|5666\Aspnid1|9779\Aspnid1|7563\Aspnid1|2883\Aspnid1|8313_JGI\Aspnid1|1280_JGI\Aspnid1|9550_JGI\Aspnid1|2882_JGI\Aspnid1|7119_JGI	Pensub1|13623\Pensub1|14040\Pensub1|1960\Pensub1|3510\Pensub1|4846\Pensub1|6031\Pensub1|946\Pensub1|11745\Pensub1|7183\Pensub1|6026_JGI\Pensub1|12473_JGI\Pensub1|3365_JGI\Pensub1|5417_JGI\Pensub1|9653_JGI\Pensub1|12771_JGI\Pensub1|13865_JGI\Pensub1|12887_JGI\Pensub1|6856_JGI\Pensub1|4845_JGI	Trire_Chr|111573\Trire_Chr|112337	Phchr2|2896433	Dicsqu464_1|838102
GH43	ABF	Pectin/Xyloglucan	\	Aspnid1|9774_JGI\Aspnid1|3654_JGI	Pensub1|11001_JGI	\	\	\
GH43	ABN	Pectin	Aspni_NRRL3_1|92\Aspni_NRRL3_1|7094\Aspni_NRRL3_1|5407\Aspni_NRRL3_1|6141\Aspni_NRRL3_1|4608\Aspni_NRRL3_1|3855	Aspnid1|8314\Aspnid1|1435\Aspnid1|3883\Aspnid1|7476\Aspnid1|9090	Pensub1|8327\Pensub1|10058\Pensub1|324\Pensub1|3484\Pensub1|9472\Pensub1|4936\Pensub1|2371\Pensub1|5932	\	Phchr2|2933015\Phchr2|133070	Dicsqu464_1|928226\Dicsqu464_1|313068\Dicsqu464_1|815111\Dicsqu464_1|999073\Dicsqu464_1|191860
GH44	XEG	Xyloglucan	\	\	\	\	\	Dicsqu464_1|932646_JGI
GH45	EGL	Cellulose	\	Aspnid1|4859_JGI	Pensub1|2604_JGI	Trire_Chr|116683_JGI	Phchr2|2980868_JGI\Phchr2|3004240_JGI	Dicsqu464_1|882755_JGI\Dicsqu464_1|991840_JGI\Dicsqu464_1|993254_JGI
GH5_16	ENDO-BETA-1,6-GALACTANASE	Pectin	Aspni_NRRL3_1|8701	Aspnid1|8490	Pensub1|2068	Trire_Chr|115997	\	\
GH5_22	EGL	Cellulose	\	\	Pensub1|8222_JGI\Pensub1|5092_JGI	\	Phchr2|2989703_JGI\Phchr2|3007303_JGI	Dicsqu464_1|938021_JGI\Dicsqu464_1|970297_JGI
GH5_4	EGL	Cellulose	\	Aspnid1|1502_JGI	Pensub1|1985_JGI	\	\	\
GH5_5	EGL	Cellulose	Aspni_NRRL3_1|4917\Aspni_NRRL3_1|2585\Aspni_NRRL3_1|6791	Aspnid1|10027\Aspnid1|5400	Pensub1|5845\Pensub1|11114\Pensub1|1046\Pensub1|5036\Pensub1|4134_JGI	Trire_Chr|118801\Trire_Chr|116868	Phchr2|2981757\Phchr2|2985730_JGI	Dicsqu464_1|830363\Dicsqu464_1|946842_JGI\Dicsqu464_1|955303_JGI
GH5_7	MAN	Mannan	Aspni_NRRL3_1|8912	Aspnid1|3486\Aspnid1|5119\Aspnid1|8741\Aspnid1|8805\Aspnid1|9468\Aspnid1|3799_JGI	Pensub1|12792\Pensub1|10443	Trire_Chr|118469	Phchr2|140501\Phchr2|2955500\Phchr2|3029839_JGI	Dicsqu464_1|825072\Dicsqu464_1|811661_JGI
GH51	ABF	Xylan/Pectin/Xyloglucan	Aspni_NRRL3_1|6387\Aspni_NRRL3_1|1606\Aspni_NRRL3_1|64\Aspni_NRRL3_1|10865	Aspnid1|8323\Aspnid1|5409	Pensub1|13297\Pensub1|1664\Pensub1|7770\Pensub1|2281\Pensub1|8514\Pensub1|8515_JGI	\	Phchr2|3037385\Phchr2|2954077	Dicsqu464_1|849572\Dicsqu464_1|922833
GH53	GAL	Pectin	Aspni_NRRL3_1|10643	Aspnid1|10143	Pensub1|12201	\	Phchr2|2983356	Dicsqu464_1|809376
GH54	ABF	Xylan/Pectin/Xyloglucan	Aspni_NRRL3_1|3768	Aspnid1|7231	Pensub1|6724\Pensub1|1940\Pensub1|3364\Pensub1|4850_JGI	Trire_Chr|113223\Trire_Chr|114083	\	\
GH6	CBH	Cellulose	Aspni_NRRL3_1|10870\Aspni_NRRL3_1|9019	Aspnid1|10647\Aspnid1|5414	Pensub1|2291\Pensub1|2329	Trire_Chr|118809	Phchr2|2965119	Dicsqu464_1|803735
GH62	AXH	Xylan	Aspni_NRRL3_1|8707	Aspnid1|1330\Aspnid1|9551	Pensub1|12472\Pensub1|12883\Pensub1|3399\Pensub1|6027	Trire_Chr|110735	\	\
GH67	AGU	Xylan	Aspni_NRRL3_1|1069	Aspnid1|5129	Pensub1|7919\Pensub1|13522\Pensub1|5433\Pensub1|13523	Trire_Chr|115805	\	\
GH7	CBH	Cellulose	Aspni_NRRL3_1|4953\Aspni_NRRL3_1|2584	Aspnid1|6258\Aspnid1|9985\Aspnid1|8674	Pensub1|2616\Pensub1|3088\Pensub1|2294\Pensub1|2605	Trire_Chr|117725\Trire_Chr|111161	Phchr2|137042\Phchr2|2971598\Phchr2|2971601\Phchr2|2976245\Phchr2|2976248\Phchr2|137372\Phchr2|3024803\Phchr2|3007720	Dicsqu464_1|944872\Dicsqu464_1|946952\Dicsqu464_1|918783\Dicsqu464_1|951822
GH74	XEG	Xyloglucan	Aspni_NRRL3_1|1787	Aspnid1|39\Aspnid1|7196_JGI	\	Trire_Chr|109516	Phchr2|3091442\Phchr2|2927412\Phchr2|2912797\Phchr2|3043746	Dicsqu464_1|805675
GH78	RHA	Pectin	Aspni_NRRL3_1|2162\Aspni_NRRL3_1|7520\Aspni_NRRL3_1|6304\Aspni_NRRL3_1|3924\Aspni_NRRL3_1|3279\Aspni_NRRL3_1|10558\Aspni_NRRL3_1|4245\Aspni_NRRL3_1|11451	Aspnid1|7933\Aspnid1|10613\Aspnid1|3024\Aspnid1|6030\Aspnid1|2363\Aspnid1|9552\Aspnid1|5021\Aspnid1|9766\Aspnid1|5016_JGI	Pensub1|13583\Pensub1|12089\Pensub1|9844\Pensub1|11325\Pensub1|5892\Pensub1|6051\Pensub1|9834\Pensub1|9712\Pensub1|7981\Pensub1|13338\Pensub1|887_JGI\Pensub1|11222_JGI	Trire_Chr|110688	Phchr2|2934334	Dicsqu464_1|816118\Dicsqu464_1|905635\Dicsqu464_1|658837\Dicsqu464_1|923764\Dicsqu464_1|937177\Dicsqu464_1|976199\Dicsqu464_1|973913_JGI
GH88	UGH	Pectin	Aspni_NRRL3_1|1739	Aspnid1|2120\Aspnid1|537\Aspnid1|9721	Pensub1|1378\Pensub1|5087	\	Phchr2|840	Dicsqu464_1|940727
GH93	ABX	Pectin	Aspni_NRRL3_1|824	Aspnid1|10045\Aspnid1|7769_JGI	Pensub1|9022\Pensub1|3512_JGI\Pensub1|8128_JGI	\	\	Dicsqu464_1|17723
GH95	AFC	Xyloglucan	Aspni_NRRL3_1|7089\Aspni_NRRL3_1|7382	Aspnid1|1595\Aspnid1|4732\Aspnid1|9021	Pensub1|11908\Pensub1|8889	Trire_Chr|115455\Trire_Chr|117855\Trire_Chr|110436\Trire_Chr|112520	Phchr2|2914430	Dicsqu464_1|815375
PL1	PLY	Pectin	\	\	Pensub1|12512_JGI	\	\	\
PL1_2	PLY	Pectin	\	Aspnid1|5216_JGI\Aspnid1|5217_JGI\Aspnid1|10583_JGI	\	\	\	\
PL1_4	PEL	Pectin	Aspni_NRRL3_1|8767\Aspni_NRRL3_1|1237\Aspni_NRRL3_1|4153\Aspni_NRRL3_1|6269\Aspni_NRRL3_1|965\Aspni_NRRL3_1|9811	Aspnid1|243\Aspnid1|5053\Aspnid1|5584\Aspnid1|8076\Aspnid1|8354	Pensub1|1735\Pensub1|1875\Pensub1|8338\Pensub1|9025_JGI	\	\	\
PL1_7	PLY	Pectin	Aspni_NRRL3_1|6359	Aspnid1|3492\Aspnid1|5994	Pensub1|6125	\	\	\
PL11_2	RGL	Pectin	\	Aspnid1|8325_JGI	\	\	\	\
PL3_2	PLY	Pectin	\	Aspnid1|4172_JGI\Aspnid1|8324_JGI\Aspnid1|9753_JGI\Aspnid1|8762_JGI\Aspnid1|4818_JGI	\	\	\	\
PL4_1	RGL	Pectin	Aspni_NRRL3_1|684	Aspnid1|3041\Aspnid1|2168	Pensub1|5697	\	\	\
PL4_3	RGL	Pectin	Aspni_NRRL3_1|10115	Aspnid1|1957\Aspnid1|3832	Pensub1|9802	\	\	Dicsqu464_1|298344
PL9_3	PLY	Pectin	\	Aspnid1|8318_JGI	\	\	\	\

## Sheet: AA
Supplementary Table S3. CAZy comparison across the studied fungi.
3-2. Detailed comparison of Auxiliary Activities (AA)
	AA3_1	AA9	AA13	AA16
A. niger	2	7	0	1
A. nidulans	2	11	2	1
P. subrubescens	1	8	1	1
T. reesei	1	3	0	0
P. chrysosporium	3	19	0	0
D. squalens	2	17	0	0

## Sheet: CE
Supplementary Table S3. CAZy comparison across the studied six fungi.
3-3. Detailed comparison of Carbohydrate Esterases (CE)
	CE1	CE12	CE15	CE16	CE5	CE8	FAE
A. niger	3	2	0	4	5	3	4
A. nidulans	3	2	0	4	4	3	4
P. subrubescens	4	2	0	4	7	7	6
T. reesei	2	0	1	2	4	0	1
P. chrysosporium	6	0	2	7	0	2	1
D. squalens	1	2	2	10	0	3	2

## Sheet: GH
Supplementary Table S3. CAZy comparison across the studied fungi.
3-4. Detailed comparison of Glycoside Hydrolases (GH)
	GH1	GH10	GH105	GH11	GH115	GH12	GH13_1	GH13_40	GH13_5	GH131	GH133	GH134	GH141	GH15	GH2	GH26	GH27	GH28	GH29	GH3	GH30_7	GH31	GH32	GH35	GH36	GH43	GH44	GH45	GH5_16	GH5_22	GH5_4	GH5_5	GH5_7	GH51	GH53	GH54	GH6	GH62	GH67	GH7	GH74	GH78	GH88	GH93	GH95
A. niger	3	2	2	3	0	4	5	2	2	1	1	0	0	2	4	1	5	21	1	14	0	7	5	5	2	10	0	0	1	0	0	3	1	4	1	1	2	1	1	2	1	8	1	1	2
A. nidulans	4	3	4	2	1	1	6	2	1	1	1	4	0	2	7	3	4	11	0	18	0	10	2	4	4	17	0	1	1	0	1	2	6	2	1	1	2	2	1	3	2	9	3	2	3
P. subrubescens	6	3	3	7	3	8	5	9	2	1	1	1	2	2	9	0	7	22	4	22	3	10	9	7	8	28	0	1	1	2	1	5	2	6	1	4	2	4	4	4	0	12	2	3	2
T. reesei	2	1	1	2	1	2	1	2	0	3	1	0	0	5	6	0	8	4	0	11	2	4	0	1	2	2	0	1	1	0	0	2	1	0	0	2	1	1	1	2	1	1	0	0	4
P. chrysosporium	2	6	0	1	1	2	2	2	1	3	1	0	0	2	2	0	3	5	0	10	0	6	0	3	0	3	0	2	0	2	0	2	3	2	1	0	1	0	0	8	4	1	1	0	1
D. squalens	3	5	1	0	2	3	2	0	1	0	1	0	0	2	4	0	6	7	0	7	0	6	2	3	0	6	1	3	0	2	0	3	6	2	1	0	1	0	0	4	1	7	1	1	1

## Sheet: PL
Supplementary Table S3. CAZy comparison across the studied fungi.
3-5. Detailed comparison of Polysaccharode Lyases (PL)
	PL1	PL1_2	PL1_4	PL1_7	PL11_2	PL3_2	PL4_1	PL4_3	PL9_3
A. niger	0	0	6	1	0	0	1	1	0
A. nidulans	0	3	5	2	1	1	2	2	1
P. subrubescens	1	0	4	1	0	0	1	1	0
T. reesei	0	0	0	0	0	0	0	0	0
P. chrysosporium	0	0	0	0	0	0	0	0	0
D. squalens	0	0	0	0	0	0	0	1	0

## Sheet: Cellulose
Supplementary Table S3. CAZy comparison across the studied fungi.
3-6. Cellulose-related families
	GH1	GH3	GH3	GH5_4	GH5_5	GH5_22	GH6	GH7	GH12	GH45	GH131	AA9	AA16	AA3_1	Total
	BGL	BGL	BGL/BXL	EGL	EGL	EGL	CBH	CBH	EGL	EGL	EGL	LPMO	LPMO	CDH	CAZymes
A. niger	3	12	1	0	3	0	2	2	3	0	1	7	1	2	37
A. nidulans	4	15	1	1	2	0	2	3	0	1	1	11	1	2	44
P. subrubescens	6	17	2	1	5	2	2	4	4	1	1	8	1	1	55
T. reesei	2	8	1	0	2	0	1	2	2	1	3	3	0	1	26
P. chrysosporium	2	8	1	0	2	2	1	8	1	2	3	19	0	3	52
D. squalens	3	5	1	0	3	2	1	4	2	3	0	17	0	2	43

## Sheet: Xylan
Supplementary Table S3. CAZy comparison across the studied fungi.
3-7. Xylan-related families
	GH3	GH3	GH10	GH11	GH30_7	GH43	GH51	GH54	GH62	GH67	GH115	CE1	CE5	CE15	CE16	CE16	Total
	BXL	BGL/BXL	XLN	XLN	EXL	ABF/BXL	ABF	ABF	AXH	AGU	AGU	AXE	AXE	GE	AXE	HAE	CAZymes
A. niger	1	1	2	3	0	4	4	1	1	1	0	3	5	0	2	2	30
A. nidulans	2	1	3	2	0	10	2	1	2	1	1	3	4	0	1	3	36
P. subrubescens	3	2	3	7	3	19	6	4	4	4	3	4	7	0	1	3	73
T. reesei	2	1	1	2	2	2	0	2	1	1	1	2	4	1	2	0	24
P. chrysosporium	1	1	6	1	0	1	2	0	0	0	1	6	0	2	2	5	28
D. squalens	1	1	5	0	0	1	2	0	0	0	2	1	0	2	4	6	25

## Sheet: Pectin
Supplementary Table S3. CAZy comparison across the studied fungi.
3-8. Pectin-related families
	GH2	GH5_16	GH28	GH28	GH28	GH28	GH28	GH35	GH43	GH43	GH51	GH53	GH54	GH78	GH88	GH93	GH105	PL1	PL1_2	PL1_4	PL1_7	PL3_2	PL4_1	PL4_3	PL9_3	PL11_2	CE8	CE12	Total
	LAC	endo1,6-gal	RHG	RGX	XGH	PGX	PGA	LAC	ABN	ABF	ABF	GAL	ABF	RHA	UGH	ABX	URGH	PLY	PLY	PEL	PLY	PLY	RGL	RGL	PLY	RGL	PME	RGAE	CAZymes
A. niger	2	1	6	3	1	3	8	5	6	0	4	1	1	8	1	1	2	0	0	6	1	0	1	1	0	0	3	2	67
A. nidulans	4	1	1	2	1	3	4	4	5	2	2	1	1	9	3	2	4	0	3	5	2	1	2	2	1	1	3	2	71
P. subrubescens	6	1	5	3	1	3	10	7	8	1	6	1	4	12	2	3	3	1	0	4	1	0	1	1	0	0	7	2	93
T. reesei	1	1	0	1	1	1	1	1	0	0	0	0	2	1	0	0	1	0	0	0	0	0	0	0	0	0	0	0	11
P. chrysosporium	0	0	1	1	0	1	2	3	2	0	2	1	0	1	1	0	0	0	0	0	0	0	0	0	0	0	2	0	17
D. squalens	0	0	1	2	0	2	2	3	5	0	2	1	0	7	1	1	1	0	0	0	0	0	0	1	0	0	3	2	34

## Sheet: Mannan
Supplementary Table S3. CAZy comparison across the studied fungi.
3-9. Mannan-related families
	GH2	GH5_7	GH26	GH27	GH36	GH134	CE16	Total
	MND	MAN	MAN	AGL	AGL	MAN	HAE	CAZymes
A. niger	2	1	1	5	2	0	2	13
A. nidulans	3	6	3	4	4	4	3	27
P. subrubescens	3	2	0	7	8	1	3	24
T. reesei	5	1	0	8	2	0	0	16
P. chrysosporium	2	3	0	3	0	0	5	13
D. squalens	4	6	0	6	0	0	6	22

## Sheet: Xyloglucan
Supplementary Table S3. CAZy comparison across the studied fungi.
3-10. Xyloglucan-related families
	GH2	GH6	GH7	GH12	GH29	GH31	GH35	GH43	GH44	GH51	GH54	GH74	GH95	Total
	LAC	CBH	CBH	XEG	AFC	AXL	LAC	ABF	XEG	ABF	ABF	XEG	AFC	CAZymes
A. niger	2	2	2	1	1	3	5	0	0	4	1	1	2	24
A. nidulans	4	2	3	1	0	3	4	2	0	2	1	2	3	27
P. subrubescens	6	2	4	4	4	4	7	1	0	6	4	0	2	44
T. reesei	1	1	2	0	0	1	1	0	0	0	2	1	4	13
P. chrysosporium	0	1	8	1	0	1	3	0	0	2	0	4	1	21
D. squalens	0	1	4	1	0	1	3	0	1	2	0	1	1	15

[truncated: 2 more sheets: Starch, Inulin]
