# Supplementary material for: Comparative Genomics and Transcriptomics Analyses Reveal Divergent Plant Biomass-Degrading Strategies in Fungi
Source: J Fungi (Basel). 2023 Aug 18;9(8):860. doi: 10.3390/jof9080860 (PMC10455118; doi:10.3390/jof9080860)
Supplement: Supplementary file 1 [file jof-09-00860-s001.zip › Table S4.xlsx]

## Sheet: Table S4
Table S4. Expression profiling of CAZymes encoding genes involved in plant polysaccharides degradation across the studied six fungi.
In this table, there are six sheets. Each sheet depicts expression profiling of CAZymes encoding genes related to plant biomass degradation in A. niger, A. nidulans, P. subrubescens, T. reesei, P. chrysosporium, and D. squalens, respectively.
The genes were lowly expressed highlighted in blue.

## Sheet: A. niger
Table S4. Expression profiling of CAZymes encoding genes involved in plant polysaccharides degradation in A. niger.
GeneID	D-xylose	L-arabinose	D-galactose	D-galacturonic acid	D-glucose	D-fructose	D-mannose	L-rhamnose	D-glucuronic acid	CAZymes_family	Gene_description	Substrate
Aspni_NRRL3_1|2656	8.60667	15.96	45.8933	76.075	15.81	8.77	16.06	7.215	25.1867	AA16	LPMO	Cellulose
Aspni_NRRL3_1|5496	2.99333	2.96667	1.82333	2.8	4	2.12333	1.79	1.165	4.23333	AA3_1	CDH	Cellulose
Aspni_NRRL3_1|6316	23.7633	10.2967	3.76667	12.395	58.65	32.2167	32.7833	4.09	3.74	AA3_1	CDH	Cellulose
Aspni_NRRL3_1|8994	0.713333	0.276667	0.733333	0	0	0	0.06	0	0	AA9	LPMO	Cellulose
Aspni_NRRL3_1|7568	0.446667	0.756667	1.22667	1.645	0.325	0.44	0.396667	2.975	0.693333	AA9	LPMO	Cellulose
Aspni_NRRL3_1|3961	30.14	46.25	23.6067	1.96	4.055	3.18667	3.66333	3.54	12.5133	AA9	LPMO	Cellulose
Aspni_NRRL3_1|11147	31.1367	49.6533	54.62	73.395	24.325	13.8867	23.5867	7.11	22.96	AA9	LPMO	Cellulose
Aspni_NRRL3_1|814	88.74	144.21	32.7533	58.6	13.76	7.21	10.8267	3.72	14.9067	AA9	LPMO	Cellulose
Aspni_NRRL3_1|3929	144.66	105.52	18.57	14.895	15.28	9.27	11.0667	2.025	9.14667	AA9	LPMO	Cellulose
Aspni_NRRL3_1|3383	19.67	233.327	0.366667	1.315	0.05	0.535	0.346667	0.97	0.32	AA9	LPMO	Cellulose
Aspni_NRRL3_1|7411	3.06667	3.71333	14.6667	38.33	5.405	4.07333	4.92667	15.345	5.98	CE1	AXE	Xylan
Aspni_NRRL3_1|8993	356.29	82.4167	0.45	0.28	0	0.18	0.29	0.09	0.14	CE1	AXE	Xylan
Aspni_NRRL3_1|3339	2708.14	2508.26	3.18	14.885	0.17	0.323333	0.9	2.56	0.676667	CE1	AXE	Xylan
Aspni_NRRL3_1|169	0.716667	4.03	24.1733	704.13	0.695	1.24	0.643333	631.885	29.16	CE12	RGAE	Pectin
Aspni_NRRL3_1|7501	4.42333	38.6633	24.06	123.015	4.065	4.50333	3.93333	783.875	23.1767	CE12	RGAE	Pectin
Aspni_NRRL3_1|8786	0	0	0	0.195	0	0	0	0.03	0	CE16	AXE	Xylan
Aspni_NRRL3_1|6379	85.1367	374.887	1.02	261.49	0.39	0.34	0.143333	1	1.71333	CE16	AXE	Xylan
Aspni_NRRL3_1|4916	5.4	65.4967	3.41	477.11	0.335	0.286667	0.566667	4.82	12.8033	CE16	HAE	Xylan/Mannan/Xyloglucan
Aspni_NRRL3_1|6053	1.78667	4.18	7.62	1187.57	2.445	2.00667	2.43	7.06	36.9567	CE16	HAE	Xylan/Mannan/Xyloglucan
Aspni_NRRL3_1|74	0	0.09	0	0	0	0.07	0	0	0.1	CE5	AXE	Xylan
Aspni_NRRL3_1|10142	0.166667	0.216667	0.44	0.12	0.44	0.17	0.15	0.18	0.376667	CE5	AXE	Xylan
Aspni_NRRL3_1|6197	0.15	0.24	0.395	0.905	0.08	0.82	0.06	0.085	0.095	CE5	AXE	Xylan
Aspni_NRRL3_1|73	1.76	4.98667	1.24667	1.465	0.66	2.86333	1.17	0.5	1.36667	CE5	AXE	Xylan
Aspni_NRRL3_1|776	1.82	4.22	6.34333	1.39	0.62	0.826667	1.09	3.12	3.69667	CE5	AXE	Xylan
Aspni_NRRL3_1|8325	0.04	0.1	0.1	23.71	0.14	0.225	0.135	0.09	0.32	CE8	PME	Pectin
Aspni_NRRL3_1|7470	65.9567	151.043	5.08333	240.695	14.75	20.0367	21.6067	71.19	14.18	CE8	PME	Pectin
Aspni_NRRL3_1|5252	0.923333	3.58667	3.57333	884.155	1.575	1.37667	1.26667	1.465	30.9633	CE8	PME	Pectin
Aspni_NRRL3_1|8010	0.17	0	0	0.06	0.295	0.21	0.085	0	0.05	FAE	\	Pectin/Xylan
Aspni_NRRL3_1|2931	1.76333	2.4	3.45333	7.1	3.015	2.67667	2.49333	10.955	3.34333	FAE	\	Pectin/Xylan
Aspni_NRRL3_1|431	9.08667	3.04667	2.57667	4.89	12.115	18.05	14.3267	3.525	10.8467	FAE	\	Pectin/Xylan
Aspni_NRRL3_1|7	7371.22	1989.36	0.256667	7.47	0.3	0.233333	0.623333	0.16	0.11	FAE	\	Pectin/Xylan
Aspni_NRRL3_1|7975	0.383333	0.79	6.55667	3.355	0.125	0.146667	0.196667	19.87	4.57333	GH1	BGL	Cellulose
Aspni_NRRL3_1|9976	36.1067	116.36	7.59333	18.275	1.495	1.32667	0.71	6.105	7.83	GH1	BGL	Cellulose
Aspni_NRRL3_1|8517	121.39	100.947	152.833	86.985	63.635	662.563	646.86	156.785	193.313	GH1	BGL	Cellulose
Aspni_NRRL3_1|6383	0	0	0.1	0	0	0	0	0.03	0.05	GH10	XLN	Xylan
Aspni_NRRL3_1|8708	3286.8	3968.69	1.30667	17.175	0.51	0.193333	0.566667	0.045	0.296667	GH10	XLN	Xylan
Aspni_NRRL3_1|1038	0.59	0.736667	1.61	0.21	0.63	1.00667	1.14333	2.375	0.403333	GH105	URGH	Pectin
Aspni_NRRL3_1|839	0.8	2.08	2.97	11.75	1.01	1.46667	0.806667	1004.53	1.19	GH105	URGH	Pectin
Aspni_NRRL3_1|2827	0.706667	1.87333	2.65667	19.775	0.355	0.886667	0.863333	100.095	1.21667	GH11	XLN	Xylan
Aspni_NRRL3_1|3928	6847.11	3454.59	0.96	19.28	2.09	1.13	3.94	0.445	0.803333	GH11	XLN	Xylan
Aspni_NRRL3_1|1648	24890.2	10952.8	11.2933	51.515	16.985	18.3267	19.2033	2.87	3.41667	GH11	XLN	Xylan
Aspni_NRRL3_1|8392	0.25	0.69	1.98333	0.71	1.365	1.56333	1.79667	0.17	0.43	GH12	EGL	Cellulose
Aspni_NRRL3_1|8380	34.4733	27.32	32.2467	65.64	86.73	96.2	98.6667	23.585	13.5733	GH12	EGL	Cellulose
Aspni_NRRL3_1|1918	554.117	831.37	12.14	138.165	6.4	7.27667	7.73667	19.6	12.34	GH12	XEG	Xyloglucan
Aspni_NRRL3_1|819	4158.64	1852.41	2.82	9.205	5.875	5.34	6.49	0.77	4.6	GH12	EGL	Cellulose
Aspni_NRRL3_1|4199	0.14	0.193333	0.346667	0.08	0.15	0.27	0.256667	0.15	0.0933333	GH13_1	AMY	Starch
Aspni_NRRL3_1|7699	5.33333	8.09	13.57	4.175	23.41	8.28667	7.18667	12.215	13.48	GH13_1	AMY	Starch
Aspni_NRRL3_1|9001	0.783333	0.7	0.306667	23.725	4.95	3.71	2.73667	0.425	0.236667	GH13_1	AMY	Starch
Aspni_NRRL3_1|249	215.053	235.563	316.39	162.105	200.83	174.387	176.08	226.385	285.17	GH13_1	AMY	Starch
Aspni_NRRL3_1|9875	47.6067	213.363	123.037	47.23	969.165	21.8367	32.78	63.065	939.883	GH13_1	AMY	Starch
Aspni_NRRL3_1|1282	0.14	0.306667	1.05667	1.34	0.115	0.205	0.06	0.395	0.73	GH13_40	AGD	Starch
Aspni_NRRL3_1|5201	3.29333	6.31333	11.2267	8.7	2.745	3.25667	2.51333	11.055	5.02333	GH13_40	AGD	Starch
Aspni_NRRL3_1|250	1.82667	1.82333	1.44667	0.935	3.825	3.66667	2.16	0.82	1.81	GH13_5	AMY	Starch
Aspni_NRRL3_1|2746	6.26	4.34333	1.63	7.785	4.08	6.06667	4.05667	4.925	4.66	GH13_5	AMY	Starch
Aspni_NRRL3_1|11105	1.73333	4.20333	7.93	31.73	2.92	2.04	2.68333	2.13	2.48	GH131	EGL	Cellulose
Aspni_NRRL3_1|2123	56.2933	66.6767	98.0133	85.945	72.195	60.43	53.0467	97.56	98.7333	GH133	AMG	Starch
Aspni_NRRL3_1|8949	13.13	8.57	4.51	5.005	13.175	12.0633	16.11	11.755	29.4567	GH15	GLA	Starch
Aspni_NRRL3_1|8300	318.387	408.243	686.493	364.37	6235.48	563.76	825.69	318.485	1962.28	GH15	GLA	Starch
Aspni_NRRL3_1|6203	1.83333	0.96	2.38333	0.475	1.155	1.01333	0.72	0.615	4.15667	GH2	LAC	Pectin/Xyloglucan
Aspni_NRRL3_1|8807	7.54667	7.60333	22.2233	10.86	12.87	11.3967	6.77667	23.655	10.31	GH2	LAC	Pectin/Xyloglucan
Aspni_NRRL3_1|9051	15.94	26.29	32.1967	16.44	8.025	11.1767	14.3733	16.55	18.72	GH2	MND	Mannan
Aspni_NRRL3_1|9612	28.2233	44.7733	8.24667	18.01	8.745	7.98	16.85	6.115	5.72333	GH2	MND	Mannan
Aspni_NRRL3_1|4196	3.33333	2.93333	5.55	2.085	2.505	5.11	2.10667	3.05	6.64667	GH26	MAN	Mannan
Aspni_NRRL3_1|9622	1.74667	1.14667	0.156667	0	0.03	0.04	0.135	0.08	0.05	GH27	AGL	Mannan
Aspni_NRRL3_1|11747	0.91	12.3067	27.7667	25.555	5.47	2.59	1.79	18.92	8.71667	GH27	AGL	Mannan
Aspni_NRRL3_1|1737	3.48	38.57	0.863333	14.875	0.38	0.0866667	0.456667	8.18	0.65	GH27	AGL	Mannan
Aspni_NRRL3_1|5358	463.34	242.463	106.09	56.22	201.405	197.84	262.353	54.895	48.9233	GH27	AGL	Mannan
Aspni_NRRL3_1|743	211.54	2093.33	26.08	43.595	2.58	1.97	5.38667	18.52	19.7133	GH27	AGL	Mannan
Aspni_NRRL3_1|4303	0.14	0.0833333	0.04	0	0	0	0	0	0	GH28	RHG	Pectin
Aspni_NRRL3_1|11790	0.19	0.123333	0.706667	0.86	0.385	0.206667	0.133333	0.245	0.273333	GH28	RHG	Pectin
Aspni_NRRL3_1|6782	1.10667	1.01	1.68	3.53	2.31	1.75667	1.82667	1.425	1.45	GH28	PGA	Pectin
Aspni_NRRL3_1|953	4.32667	3.27	5.79333	7.895	4.935	3.25667	2.91333	2.925	4.35	GH28	RHG	Pectin
Aspni_NRRL3_1|9450	0.386667	1.70333	2.69667	1.57	0.885	0.54	0.956667	7.935	1.67333	GH28	RHG	Pectin
Aspni_NRRL3_1|9126	2.88333	1.37667	2.48333	6.37	4.255	4.38333	5.3	8.97	2.57667	GH28	RHG	Pectin
Aspni_NRRL3_1|9623	10.9133	1.93	0.06	0	0.03	0.03	0.03	0.03	0.05	GH28	RHG	Pectin
Aspni_NRRL3_1|263	3.70333	15.05	2.51333	14.28	3.325	2.57667	2.39667	2.82	2.52	GH28	PGA	Pectin
Aspni_NRRL3_1|5859	13.5967	26.9733	6.11667	27.75	14.69	9.81	9.37	3.385	4.30333	GH28	PGA	Pectin
Aspni_NRRL3_1|4000	0.526667	0.323333	0.31	58.46	0.25	1.22667	0.433333	3.815	3.94	GH28	PGA	Pectin
Aspni_NRRL3_1|7469	9.38333	74.1733	0.54	13.765	2.18	1.79	1.49667	1.205	0.316667	GH28	XGH	Pectin
Aspni_NRRL3_1|9810	3.44667	12.3	0.09	80.195	0.965	1.08667	0.27	0.08	0.83	GH28	PGX	Pectin
Aspni_NRRL3_1|5260	1.47667	4.24667	2.12	92.785	1.335	0.96	1.43667	1.325	11.8933	GH28	PGA	Pectin
Aspni_NRRL3_1|8805	0.21	0.48	0.206667	100.81	0.11	0.04	0.2	0.115	0.616667	GH28	PGA	Pectin
Aspni_NRRL3_1|2571	6.52	37.8267	8.52333	123.4	7.895	5.46	6.28333	6.025	12.8567	GH28	PGA	Pectin
Aspni_NRRL3_1|10559	0.206667	9.42	0.803333	194.655	0.1	0.3	0.41	13.465	1.3	GH28	RGX	Pectin
Aspni_NRRL3_1|2835	0.4	0.633333	1.46667	217.62	0.715	0.73	0.756667	1.035	1.03	GH28	PGA	Pectin
Aspni_NRRL3_1|8631	0.03	0.05	0.16	13.6	0.105	0.04	0	263.775	0.33	GH28	RGX	Pectin
Aspni_NRRL3_1|2832	0.233333	1.16	0.36	15.01	0.23	0.195	0.293333	430.4	0.71	GH28	RGX	Pectin
Aspni_NRRL3_1|3144	1.04333	3.71	3.06667	1753.85	1.545	1.07	0.78	1.64	71.99	GH28	PGX	Pectin
Aspni_NRRL3_1|8281	0.68	2.17333	4.84	2293.32	1.14	0.936667	0.7	1.075	50.5233	GH28	PGX	Pectin
Aspni_NRRL3_1|1396	0.163333	0.423333	0.646667	2.55	0.415	0.183333	0.213333	1.635	1.05	GH29	AFC	Xyloglucan
Aspni_NRRL3_1|11377	0.02	0.02	0	0	0	0.07	0.02	0	0.055	GH3	BGL	Cellulose
Aspni_NRRL3_1|1271	0.05	0.173333	0.17	0.105	0.15	0.103333	0.246667	0.275	0.393333	GH3	BGL	Cellulose
Aspni_NRRL3_1|4990	0.33	0.136667	0.18	0.205	0.81	0.443333	0.763333	0.465	0.196667	GH3	BGL	Cellulose
Aspni_NRRL3_1|11787	0.1	0.07	0.0833333	0.07	0.195	0.0833333	0.246667	0.425	1.02333	GH3	BGL	Cellulose
Aspni_NRRL3_1|8395	1.21	0.57	1.27	2.1	1.375	1.28667	0.676667	1.535	1.32667	GH3	BGL	Cellulose
Aspni_NRRL3_1|10133	3.91333	6.56667	3.24333	1.6	1.735	1.69	1.63667	3.575	2.82667	GH3	BGL	Cellulose
Aspni_NRRL3_1|742	2.93	8.13667	5.32667	5.86	4.03	3.2	3.56667	8.775	16.3833	GH3	BGL	Cellulose
Aspni_NRRL3_1|3736	11.9067	10.7367	14.6633	11.8	16.965	14.2833	12.0067	9.26	10.21	GH3	BGL	Cellulose
Aspni_NRRL3_1|7423	12.77	3.35667	2.20333	3.745	22.465	18.5467	12.88	2.325	3.57667	GH3	BGL	Cellulose
Aspni_NRRL3_1|6436	2.66	10.75	2.44667	4.575	3.54	89.2267	81.4733	4.22	13.9167	GH3	BGL	Cellulose
Aspni_NRRL3_1|9644	141.423	219.523	11.2867	10.4	5.055	3.77	2.96	9.015	26.3633	GH3	BGL	Cellulose
Aspni_NRRL3_1|6419	50.8433	230.173	3.28	52.2	0.935	0.98	0.893333	3.16	1.89333	GH3	BGL/BXL	Cellulose/Xylan
Aspni_NRRL3_1|10449	157.937	138.773	194.073	207.07	19.425	24.29	28.7733	217.005	295.067	GH3	BGL	Cellulose
Aspni_NRRL3_1|2451	2452.77	2571.9	9.52	43.815	2.05	1.75333	2.31667	21.935	6.49	GH3	BXL	Xylan
Aspni_NRRL3_1|4254	0.493333	0.443333	0.236667	0.51	0.715	0.883333	0.803333	0.58	1.05	GH31	AXL	Xyloglucan
Aspni_NRRL3_1|10609	0.816667	1.93	1.48	3.07	0.865	0.803333	0.64	4.18	2.66	GH31	AGD	Starch
Aspni_NRRL3_1|475	8.90667	14.1767	24.9067	16.125	28.135	16.0267	13.3633	19.205	22.0833	GH31	AGD	Starch
Aspni_NRRL3_1|2023	30.52	244.273	25.9533	54.98	5.96	6.09	6.33333	15.71	16.36	GH31	AXL	Xyloglucan
Aspni_NRRL3_1|2524	76.8467	257.443	283.727	47.655	137.455	24.4533	29.0867	61.43	203.743	GH31	AGD	Starch
Aspni_NRRL3_1|268	467.213	424.133	5.37667	109.055	9.37	14.5833	15.0467	3.69	7.46333	GH31	AXL	Xyloglucan
Aspni_NRRL3_1|7700	32.36	32.81	123.653	60.92	1292.21	144.72	139.573	74.935	881.733	GH31	AGD	Starch
Aspni_NRRL3_1|11821	0.035	0.055	0.216667	0.13	0.04	0	0.135	0.12	0.03	GH32	INV	Inulin
Aspni_NRRL3_1|9884	0.11	0.203333	0.2	0.1	0.13	6.11333	0.16	0.085	0.443333	GH32	INU	Inulin
Aspni_NRRL3_1|3595	3.17667	4.07333	5.09667	19.115	5.81	9.72	13.74	18.935	11.0233	GH32	INV	Inulin
Aspni_NRRL3_1|11752	0.75	4.69333	2.76333	137.995	0.75	179.367	0.39	46.325	8.22333	GH32	INV	Inulin
Aspni_NRRL3_1|3087	0.17	0.116667	0.76	5.145	2.675	200.887	0.36	1.205	18.6967	GH32	INX	Inulin
Aspni_NRRL3_1|4568	0.586667	0.733333	0.383333	2.82	0.72	0.69	0.71	1.255	0.696667	GH35	LAC	Pectin/Xyloglucan
Aspni_NRRL3_1|1071	13.43	20.6433	0.64	20.21	0.54	0.506667	0.486667	32.315	0.643333	GH35	LAC	Pectin/Xyloglucan
Aspni_NRRL3_1|11738	0.886667	20.4067	3.34333	119.005	0.315	0.376667	0.243333	154.715	8.47	GH35	LAC	Pectin/Xyloglucan
Aspni_NRRL3_1|2479	4.96	35.3567	25.8967	164.925	2.72	2.48	2.17	5.97	59.9933	GH35	LAC	Pectin/Xyloglucan
Aspni_NRRL3_1|2630	339.327	1389.35	41.84	411.195	7.095	2.2	8.63667	44.63	78.7467	GH35	LAC	Pectin/Xyloglucan
Aspni_NRRL3_1|8018	2.28333	3.73667	7.85667	4.93	3.65	2.98667	2.52333	5.05	3.26	GH36	AGL	Mannan
Aspni_NRRL3_1|16	10.1533	11.9433	28.4133	7.295	32.41	23.4967	46.9667	13.86	38.77	GH36	AGL	Mannan
Aspni_NRRL3_1|7421	0.14	0.08	0.05	0.04	0.05	0.17	0.15	0.145	0.165	GH43	ABF/BXL	Xylan
Aspni_NRRL3_1|4608	0.256667	0.356667	0.54	0.655	1.085	0.753333	0.876667	0.615	0.656667	GH43	ABN	Pectin
Aspni_NRRL3_1|6141	3.88667	4.83333	9.41333	5.59	4.13	3.45333	3.25333	3.415	3.29333	GH43	ABN	Pectin
Aspni_NRRL3_1|7094	21.4567	13.64	19.61	31.27	20.915	21.2133	21.61	18.715	13.5333	GH43	ABN	Pectin
Aspni_NRRL3_1|3855	0.373333	1.22667	31.6867	0.23	0.375	0.25	0.523333	10.84	87.5167	GH43	ABN	Pectin
Aspni_NRRL3_1|6244	0.933333	4.48333	8.14	99.05	0.385	0.57	0.69	2.58	11.4233	GH43	ABF/BXL	Xylan
Aspni_NRRL3_1|9890	34.4933	44.69	206.313	47.745	29.965	38.4133	27.3367	65.375	158.993	GH43	ABF/BXL	Xylan
Aspni_NRRL3_1|92	13.1233	335.323	180.737	61.155	2.28	3.24333	5.33	108.95	278.027	GH43	ABN	Pectin
Aspni_NRRL3_1|10881	547.57	260.333	4.02	4.895	1.315	1.44333	2.47667	1.81	1.61	GH43	ABF/BXL	Xylan
Aspni_NRRL3_1|5407	97.8667	67.2033	638.657	134.59	88.725	177.573	194.623	1034.58	1301.77	GH43	ABN	Pectin
Aspni_NRRL3_1|8701	415.82	3426.47	14.3767	85.69	20.64	11.48	25.7133	11.99	17.2133	GH5_16	ENDO-BETA-1,6-GALACTANASE	Pectin
Aspni_NRRL3_1|2585	1.31	1.31667	0.165	0.195	0.38	0.273333	0.28	0.235	0.415	GH5_5	EGL	Cellulose
Aspni_NRRL3_1|4917	69.96	101.63	0.13	0.615	0.05	0.07	0.1	0.18	0.16	GH5_5	EGL	Cellulose
Aspni_NRRL3_1|6791	74.73	166.06	45.1033	71.005	22.005	12.0833	14.4067	29.52	21.9167	GH5_5	EGL	Cellulose
Aspni_NRRL3_1|8912	7.43333	6.71	7.25667	4.675	12.245	10.2833	10.87	7.55	8.93333	GH5_7	MAN	Mannan
Aspni_NRRL3_1|64	0.0466667	0.0533333	0.095	0	0.04	0.15	0.03	0.06	0.166667	GH51	ABF	Xylan/Pectin/Xyloglucan
Aspni_NRRL3_1|6387	119.497	388.333	5.62667	82.345	7.025	3.73333	13.88	3.9	7.19333	GH51	ABF	Xylan/Pectin/Xyloglucan
Aspni_NRRL3_1|10865	74.24	863.437	44.8133	251.375	2.445	2.21333	3.69	13.385	43.7133	GH51	ABF	Xylan/Pectin/Xyloglucan
Aspni_NRRL3_1|1606	419.317	6239.61	18.06	37.26	5.415	5.48333	15.39	11.8	39.73	GH51	ABF	Xylan/Pectin/Xyloglucan
Aspni_NRRL3_1|10643	7.75	22.0433	4.42	42.44	5.05	5.63667	3.79333	9.165	11.3733	GH53	GAL	Pectin
Aspni_NRRL3_1|3768	672.303	6407.11	177.493	714.165	5.31	4.71667	29.1233	35.655	276.843	GH54	ABF	Xylan/Pectin/Xyloglucan
Aspni_NRRL3_1|9019	440.163	106.013	0.105	0.51	0.1	0.39	0.223333	0.05	0.035	GH6	CBH	Cellulose
Aspni_NRRL3_1|10870	627.667	250.75	0.473333	1.23	0.48	0.4	0.28	0.45	0.31	GH6	CBH	Cellulose
Aspni_NRRL3_1|8707	7353.41	8753.97	9.01333	49.685	3.99	2.56	2.57667	1.115	2.68667	GH62	AXH	Xylan
Aspni_NRRL3_1|1069	638.313	644.463	4.11	41.67	0.335	0.38	0.4	26.45	3.73	GH67	AGU	Xylan
Aspni_NRRL3_1|2584	3.56	2.93667	0.48	0.59	2.31	4.06333	3.83	2.2	1.66	GH7	CBH	Cellulose
Aspni_NRRL3_1|4953	69.4933	54.4167	3.38667	22.01	6.175	6.61333	6.74333	4.39	3.64	GH7	CBH	Cellulose
Aspni_NRRL3_1|1787	62.6767	61.2167	0.11	6.83	2.1	2.23	2.40667	0.18	0.266667	GH74	XEG	Xyloglucan
Aspni_NRRL3_1|11451	0.03	0.0866667	0.05	0.03	0	0	0.02	0.03	0.06	GH78	RHA	Pectin
Aspni_NRRL3_1|3924	0.07	0.165	0.27	0	0	0	0.045	0.05	0.08	GH78	RHA	Pectin
Aspni_NRRL3_1|4245	0.04	0.02	0	0	0	0	0.02	19.95	0.03	GH78	RHA	Pectin
Aspni_NRRL3_1|6304	0.116667	0.0733333	0.206667	0.135	0.2	0.155	0.11	24.695	0.153333	GH78	RHA	Pectin
Aspni_NRRL3_1|10558	0.646667	8.33	0.946667	115.105	0.57	0.213333	0.286667	6.735	1.24667	GH78	RHA	Pectin
Aspni_NRRL3_1|7520	1.75	2.51333	3.69333	4.745	2.01	1.79667	1.58	180.465	2.22667	GH78	RHA	Pectin
Aspni_NRRL3_1|3279	0.203333	0.28	1.50667	0.605	0.12	0.3	0.263333	283.48	0.603333	GH78	RHA	Pectin
Aspni_NRRL3_1|2162	7.84667	17.34	38.6367	34.12	10.265	9.31667	9.31	4685.53	32.4	GH78	RHA	Pectin
Aspni_NRRL3_1|1739	0.04	0.236667	0.17	0.415	0	0.04	0.05	0.46	0.09	GH88	UGH	Pectin
Aspni_NRRL3_1|824	82.53	85.2667	204.003	81.2	71.39	69.6933	77.35	74.025	165.75	GH93	ABX	Pectin
Aspni_NRRL3_1|7089	32.5567	48.6133	21.0467	66.11	5.685	6.83667	6.11333	15.16	31.4833	GH95	AFC	Xyloglucan
Aspni_NRRL3_1|7382	198.297	281.67	0.206667	10.725	0.115	0.02	0.0733333	0.05	0.14	GH95	AFC	Xyloglucan
Aspni_NRRL3_1|6269	0.776667	0.89	0.18	0	0.12	0.266667	0.186667	0.13	0.24	PL1_4	PEL	Pectin
Aspni_NRRL3_1|1237	0.0733333	0.26	0.17	1.44	0.105	0.19	0.18	0.2	1.55333	PL1_4	PEL	Pectin
Aspni_NRRL3_1|9811	0.07	0.35	0	0.09	0.14	9.15	0.08	0	0.215	PL1_4	PEL	Pectin
Aspni_NRRL3_1|8767	23	12.08	6.39	1.995	9.12	8.03	8.57	3.91	7.02667	PL1_4	PEL	Pectin
Aspni_NRRL3_1|4153	33.2133	29.88	21.8933	23.28	42.725	30.2067	30.76	25.05	33.6067	PL1_4	PEL	Pectin
Aspni_NRRL3_1|965	2.50667	5.93	3.33667	138.77	2.62	2.50667	2.96667	9.52	8.32333	PL1_4	PEL	Pectin
Aspni_NRRL3_1|6359	1.75333	5.56333	11.1567	0.295	1.85	1.68667	2.06	8.165	3.29	PL1_7	PLY	Pectin
Aspni_NRRL3_1|684	0.74	6.06333	4.67	1.09	0.9	0.293333	0.553333	0.26	4.88333	PL4_1	RGL	Pectin
Aspni_NRRL3_1|10115	0.883333	8.5	1.84	24.83	0.27	0.986667	0.833333	2526.49	1.00667	PL4_3	RGL	Pectin

## Sheet: A. nidulans
Table S4. Expression profiling of CAZymes encoding genes involved in plant polysaccharides degradation in A. nidulans.
GeneID	D-glucose	D-fructose	D-galactose	D-mannose	L-rhamnose	D-xylose	L-arabinose	D-galacturonic_acid	D-glucuronic_acid	CAZymes_family	Gene_description	Substrate
Aspnid1|4176	0.286667	0.186667	0.0566667	0.09	17.8267	0.143333	0.103333	0.116667	0.16	AA13	LPMO	Starch
Aspnid1|10445	0.833333	0.383333	0.21	0.0166667	40.3533	0	0	0.05	0.05	AA13	LPMO	Starch
Aspnid1|5953	8.96	8.77333	8.8	7.24333	8.03667	8.23	13.8667	6.48	5.18	AA16	LPMO	Cellulose
Aspnid1|2156	0.03	0.0233333	0.593333	0.103333	0.103333	0.15	0.0833333	0	0.05	AA3_1	CDH	Cellulose
Aspnid1|2934	0.0733333	0.123333	0.3	0.103333	0.35	0.633333	0.16	0.306667	0.396667	AA3_1	CDH	Cellulose
Aspnid1|2681	0	0.0233333	0	0	0	0	0	0.0633333	0.0266667	AA9	LPMO	Cellulose
Aspnid1|8895	0.08	0.0133333	0.0133333	0.126667	0.0466667	0	0.0333333	0.13	0.0433333	AA9	LPMO	Cellulose
Aspnid1|9088	0.56	0.663333	0.576667	0.586667	0.51	0.356667	0.216667	0.163333	0.566667	AA9	LPMO	Cellulose
Aspnid1|3798	0.12	0.253333	0.05	0.07	0.916667	0.0466667	0.02	0.09	0.59	AA9	LPMO	Cellulose
Aspnid1|1311	1.78667	1.16333	0.246667	1.48	0.496667	0.78	0.62	0.35	0.22	AA9	LPMO	Cellulose
Aspnid1|7266	0.77	0.67	0.476667	0.803333	0.433333	0.283333	2.01	0.916667	0.46	AA9	LPMO	Cellulose
Aspnid1|2276	8.67667	7.04667	12.33	8.33667	7.11667	6.1	7.78	7.15	10.4767	AA9	LPMO	Cellulose
Aspnid1|4413	7.10667	6.77667	13.65	5.67667	6.35333	7.56333	8.29	7.12333	9.13	AA9	LPMO	Cellulose
Aspnid1|5321	34.6133	29.74	33.1167	26.4733	26.86	62.6467	98.87	35.7833	16.7	AA9	LPMO	Cellulose
Aspnid1|5668	82.26	106.68	19.0233	84.3833	48.7033	35.2933	54.9933	87.9967	86.4033	AA9	LPMO	Cellulose
Aspnid1|8138	163.96	196.343	45.5867	151.023	79.72	45.0133	70.54	52.91	84.67	AA9	LPMO	Cellulose
Aspnid1|9599	0	0	0.1	0	0.213333	0	0.0366667	0	0	CE1	AXE	Xylan
Aspnid1|10664	0.34	1.31333	0.516667	0.616667	0.783333	0.35	0.246667	0.183333	1.42333	CE1	AXE	Xylan
Aspnid1|4188	1.98333	2.18333	3.58667	2.12	5.51333	12.2333	4.44333	3.08667	3.74	CE1	AXE	Xylan
Aspnid1|8306	2.39333	1.76667	4.13333	2.69	38.4	1.62333	3.17	1.77667	2.61	CE12	RGAE	Pectin
Aspnid1|9325	0.126667	0.233333	1.23	0.103333	169.547	0.153333	0.18	0.763333	0.776667	CE12	RGAE	Pectin
Aspnid1|7262	0	0	0.0233333	0	0.02	0	0	0	0	CE16	HAE	Xylan/Mannan/Xyloglucan
Aspnid1|3804	0	0.0433333	0.11	0	0.0933333	0.02	0.0233333	0.0166667	0.06	CE16	HAE	Xylan/Mannan/Xyloglucan
Aspnid1|4373	0.0733333	0.263333	0.536667	0.0833333	1.49333	0.0733333	0.06	0.73	1.04667	CE16	HAE	Xylan/Mannan/Xyloglucan
Aspnid1|7478	0.153333	0.15	0.126667	0.07	199.59	0.913333	0.27	0.62	7.30333	CE16	AXE	Xylan
Aspnid1|10609	0.426667	0.476667	0.296667	0.25	1.77667	0.303333	0.303333	0.343333	0.596667	CE5	AXE	Xylan
Aspnid1|9326	0.76	1.05667	0.62	0.79	0.556667	1.86667	0.94	0.376667	0.353333	CE5	AXE	Xylan
Aspnid1|2992	1.7	2.06	2.68667	2.29333	3.11667	1.70333	1.83	2.56333	0.96	CE5	AXE	Xylan
Aspnid1|3368	2.44	2.26333	2.44667	1.89667	4.62	2.7	1.76	0.923333	4.24	CE5	AXE	Xylan
Aspnid1|8703	0.843333	0.78	0.0766667	0.9	0.0666667	0.276667	0.236667	0.21	0.05	CE8	PME	Pectin
Aspnid1|267	5.75	5.05	2.90333	6.46667	9.4	2.95	3.56667	291.117	227.68	CE8	PME	Pectin
Aspnid1|1555	0	0	0.0366667	0	0.103333	0	0.0366667	0	0.0233333	FAE	\	Pectin/Xylan
Aspnid1|287	0.133333	0.15	0.0833333	0.21	0.153333	0.136667	0.0766667	0.04	0.176667	FAE	\	Pectin/Xylan
Aspnid1|1476	0.293333	0.33	0.206667	0.243333	0.236667	0.526667	0.0933333	0.0933333	0.0566667	FAE	\	Pectin/Xylan
Aspnid1|7454	0.893333	2.51333	13.63	1.2	69.3833	2.42667	4.39333	1.52	42.91	FAE	\	Pectin/Xylan
Aspnid1|9019	13.4233	12.67	10.0133	14.3167	8.15333	10.1067	9.52333	6.11667	8.56667	GH1	BGL	Cellulose
Aspnid1|9020	0.106667	0.35	1.1	0.09	10.68	5.3	15.9833	4.91	3.98667	GH1	BGL	Cellulose
Aspnid1|5916	24.9033	28.6533	59.48	25.6733	15.79	31.3233	25.41	19.8367	22.0367	GH1	BGL	Cellulose
Aspnid1|8467	0.246667	0.46	0.256667	0.133333	113.247	0.28	0.253333	0.34	0.66	GH1	BGL	Cellulose
Aspnid1|8106	0.0333333	0.116667	0.466667	0.0166667	0.553333	0.07	0.116667	0.176667	0.41	GH10	XLN	Xylan
Aspnid1|2743	0.02	0.306667	0.07	0.23	2.83	18.1867	5.5	0.51	0.783333	GH10	XLN	Xylan
Aspnid1|7505	0.693333	0.896667	0.99	1.19333	2.71	344.647	43.8867	0.72	2.44667	GH10	XLN	Xylan
Aspnid1|2143	1.05333	1.02	32.0233	0.733333	1.14333	1.16	1.21333	1.73	0.926667	GH105	URGH	Pectin
Aspnid1|3708	0.143333	0.416667	0.71	0.08	11.3833	0.16	0.4	23.8667	46.07	GH105	URGH	Pectin
Aspnid1|5232	3.10667	3.69333	6.80667	2.78	19.49	3.59	4.51667	190.72	215.613	GH105	URGH	Pectin
Aspnid1|8918	7.04333	8.11333	10.5033	4.66333	5751.62	4.32333	12.93	40.7733	82.8067	GH105	URGH	Pectin
Aspnid1|2560	0.166667	0.22	0.163333	0.303333	1.00667	21.5767	3.27333	0.626667	1.16333	GH11	XLN	Xylan
Aspnid1|5214	1.35333	1.26667	8.22	0.953333	0.57	22.9267	3.91667	1.12333	1.08333	GH11	XLN	Xylan
Aspnid1|5174	0	0	0.0133333	0	1.38	0.0166667	0.00666667	0.0666667	0	GH115	AGU	Xylan
Aspnid1|6306	11.01	12.1333	8.16333	13.22	27.8367	9.38	8.41333	11.29	12.9	GH12	XEG	Xyloglucan
Aspnid1|671	0.143333	0.26	1.10667	0.18	0.606667	0.05	0.226667	0.0533333	0.45	GH13_1	AMY	Starch
Aspnid1|8691	0.03	0.06	0.213333	0.02	10.6767	0.00666667	0.06	0.06	0.0133333	GH13_1	AMY	Starch
Aspnid1|3914	4.11	4.68667	13.93	4.52667	5.2	4.03	5.72667	6.76333	5.77	GH13_1	AMY	Starch
Aspnid1|7727	10.1267	11.1633	5.55333	4.8	23.8367	6.48667	9.66667	6.81333	8.41333	GH13_1	AMY	Starch
Aspnid1|8705	0.196667	0.47	3.39333	0.106667	58.0033	0.23	1.45667	2.97333	3.47333	GH13_1	AMY	Starch
Aspnid1|8794	109.447	124.903	126.253	124.4	70.3267	86.2667	82.7067	90.2533	188.027	GH13_1	AMY	Starch
Aspnid1|2674	3.59333	5.18667	2.05	2.34333	31.5133	2	2.39667	8.99667	14.0567	GH13_40	AGD	Starch
Aspnid1|292	34.6933	40.33	30.87	36.58	69.9367	14.67	22.37	22.0967	80.9433	GH13_40	AGD	Starch
Aspnid1|8793	29.7233	31.5033	40.89	27.95	12.3833	46.58	29.6833	20.9433	36.4633	GH13_5	AMY	Starch
Aspnid1|3436	0.103333	0.266667	11.32	0.0666667	0.0233333	0.14	0.803333	2.75333	0.306667	GH131	EGL	Cellulose
Aspnid1|6417	21.4	78.06	128.22	47.21	95.6333	39.5067	53.2267	26.2433	73.2133	GH133	AMG	Starch
Aspnid1|3485	0	0	0	0.02	0.02	0	0	0	0	GH134	MAN	Mannan
Aspnid1|5046	0	0	0	0	0	0	0	0.02	0	GH134	MAN	Mannan
Aspnid1|4914	0.476667	0.426667	1.34333	0.696667	0.126667	0.403333	0.643333	0.0333333	0.0766667	GH134	MAN	Mannan
Aspnid1|9467	0.04	0.113333	0.6	0	3.28	0.0466667	0.03	0.0666667	1.00667	GH134	MAN	Mannan
Aspnid1|2742	0.0966667	0.0933333	0.05	0.156667	2.40667	0.0833333	0.0533333	0.0633333	0.0566667	GH15	GLA	Starch
Aspnid1|6988	4.23	6.42667	13.9733	4.2	19.5433	2.65667	6.00333	7.81333	32.9433	GH15	GLA	Starch
Aspnid1|8146	4.81333	7.83667	9.49333	3.42667	9.12333	2.60333	2.33	1.67667	2.43333	GH2	LAC	Pectin/Xyloglucan
Aspnid1|7424	11.0967	12.83	9.83667	11.4867	16.4567	6.96667	10.2167	7.36333	12.02	GH2	MND	Mannan
Aspnid1|8727	13.3667	13.9867	14.63	16.19	14.67	8.06333	10.8	12.5933	18.0333	GH2	MND	Mannan
Aspnid1|5590	1.43	2.7	3.65	1.49	16.27	1.24	1.55333	5.25	18.4467	GH2	MND	Mannan
Aspnid1|8913	11.3367	26.8367	59.0133	16.1533	39.1567	14.6667	27.4667	13.5633	39.31	GH2	LAC	Pectin/Xyloglucan
Aspnid1|8232	6.09667	9.15667	12.1733	7.39667	92.5967	4.39	28.9933	4.52667	12.3333	GH2	LAC	Pectin/Xyloglucan
Aspnid1|8912	0.58	1.08333	659.72	0.63	88.5767	0.436667	2.35333	0.7	3.02667	GH2	LAC	Pectin/Xyloglucan
Aspnid1|8775	0	0	0	0	0	0	0	0	0	GH26	MAN	Mannan
Aspnid1|2731	0.03	0.176667	0.39	0	0.4	0.0433333	0.13	0.126667	0.0933333	GH26	MAN	Mannan
Aspnid1|8763	1.55333	0.376667	0	1.07667	0	0.256667	0.05	0.203333	0	GH26	MAN	Mannan
Aspnid1|6800	0.0133333	0.0166667	0.0533333	0	0.02	0.03	0.0166667	0.0466667	0	GH27	AGL	Mannan
Aspnid1|9446	0.0533333	0	0.166667	0.0333333	0.69	0.196667	0.173333	0.113333	0.0966667	GH27	AGL	Mannan
Aspnid1|3023	0.27	0.25	0.14	0.2	5.44	1.38	33.0933	0.39	0.383333	GH27	AGL	Mannan
Aspnid1|3470	38.3767	32.9467	31.8067	33.0067	24.5533	27.88	16.93	6.93333	19.4633	GH27	AGL	Mannan
Aspnid1|1389	0	0	0.03	0	0	0	0.0166667	0	0	GH28	PGA	Pectin
Aspnid1|8704	0	0	0	0	0.0466667	0.0166667	0.0133333	0	0	GH28	XGH	Pectin
Aspnid1|4713	0.146667	0.143333	0.3	0.283333	0.453333	0.166667	0.186667	0.263333	0.223333	GH28	PGA	Pectin
Aspnid1|1183	0.156667	0.21	0.456667	0	0.133333	0.05	0	0	0.07	GH28	RGX	Pectin
Aspnid1|6830	0.06	0.06	0.0833333	0.0133333	1.72	0.0266667	0.1	0.533333	0.263333	GH28	PGX	Pectin
Aspnid1|8529	1.65333	1.70333	2.18667	1.55	2.92667	0.976667	1.66333	1.98667	2.94	GH28	RHG	Pectin
Aspnid1|9608	0.273333	0.393333	3.62333	0.386667	1.6	0.446667	0.483333	2.93667	5.79333	GH28	PGA	Pectin
Aspnid1|824	2.88333	3.93333	4.50667	1.68667	9.62667	2.47667	5.41667	5.45	4.07667	GH28	PGA	Pectin
Aspnid1|1049	1.09667	1.79667	1.52	0.983333	16.4933	0.703333	1.45333	353.697	765.48	GH28	PGX	Pectin
Aspnid1|7002	1.54333	2.69	2.91	1.62667	28.7133	3.01667	1.64	1150.87	1274.53	GH28	PGX	Pectin
Aspnid1|7934	1.39333	1.07667	1.72333	0.58	1687.4	0.263333	0.91	0.213333	1.71667	GH28	RGX	Pectin
Aspnid1|7491	0.0366667	0.0233333	0.0566667	0.0733333	0.163333	0.0166667	0.02	0.0533333	0.0633333	GH3	BGL	Cellulose
Aspnid1|6276	0.0433333	0.0766667	0.103333	0.0566667	0.153333	0.0833333	0.0466667	0.173333	0.0666667	GH3	BGL	Cellulose
Aspnid1|8403	0.27	0.216667	0.326667	0.236667	0.206667	0.4	0.356667	0.15	0.4	GH3	BGL	Cellulose
Aspnid1|1281	0.416667	0.4	0.233333	0.413333	0.133333	0.276667	0.186667	0.143333	0.19	GH3	BGL	Cellulose
Aspnid1|8388	0.0933333	0.153333	0.316667	0.123333	0.386667	0.17	0.526667	0.386667	0.273333	GH3	BGL	Cellulose
Aspnid1|1337	0.22	0.136667	0.55	0.123333	0.03	0.04	0.106667	0.08	0.103333	GH3	BGL	Cellulose
Aspnid1|9694	0.00666667	0	0.02	0	0.93	0.173333	0.866667	1.65	12.07	GH3	BXL	Xylan
Aspnid1|7957	6.74667	7.23667	4.88	6.88667	14.04	7.23667	10.02	5.63667	7.87667	GH3	BGL	Cellulose
Aspnid1|4709	13.9233	15.38	11.0567	13.5367	15.29	11.7633	13.6267	9.13667	15.2433	GH3	BGL	Cellulose
Aspnid1|2224	4.06667	7.23333	12.41	3.98	24.3267	4.22	10.8667	6.35	13.2367	GH3	BGL	Cellulose
Aspnid1|6028	2.19333	3.08333	4.14333	2.54	9.84	1.51	2.87667	2.10667	34.2667	GH3	BGL	Cellulose
Aspnid1|2748	0.0266667	0.0333333	0.0233333	0.0133333	36.9667	0.0133333	0.0233333	0.0166667	0.186667	GH3	BGL	Cellulose
Aspnid1|7945	3.93667	6.47	6.23333	4.33667	32.5967	6.86667	13.8167	19.56	43.2833	GH3	BGL/BXL	Cellulose/Xylan
Aspnid1|2222	9.69333	16.6067	25.5433	7.30667	42.48	4.94333	6.67333	7.91333	45.7767	GH3	BGL	Cellulose
Aspnid1|2169	0.0866667	0.0133333	0.176667	0.00666667	63.9433	0.01	0.0133333	0	0.0366667	GH3	BGL	Cellulose
Aspnid1|9332	1.86	4.29667	3.30667	1.43667	110.297	1.92333	3.38333	1.69333	14.1967	GH3	BGL	Cellulose
Aspnid1|1998	41.55	55.18	36.06	41.89	256.13	54.0167	53.6567	13.6867	69.2	GH3	BGL	Cellulose
Aspnid1|8110	5.47	5.71667	532.443	6.32667	21.55	3683.81	1026.87	13.9033	64.1333	GH3	BXL	Xylan
Aspnid1|3056	0	0	0	0	0.43	0	0.21	0.236667	0.273333	GH31	AXL	Xyloglucan
Aspnid1|2689	0.186667	0.316667	0.476667	0.17	9.05	0.193333	1.90667	0.79	1.19333	GH31	AGD	Starch
Aspnid1|5779	4.50333	5.68333	8.26667	4.58	18.3967	3.89	5.73	6.06667	6.46	GH31	AGD	Starch
Aspnid1|2805	21.39	20.63	10.67	24.2	9.61667	20.55	14.51	9.15333	10.9933	GH31	AGD	Starch
Aspnid1|2774	9.57333	9.5	25.26	7.92667	8.97	9.87	9.37	6.34	5.14667	GH31	AGD	Starch
Aspnid1|6505	3.22	3.93333	4.93	3.63333	17.5067	64.7133	52.2267	2.57667	7.81	GH31	AXL	Xyloglucan
Aspnid1|1676	54.6433	60.2267	37.51	57.04	74.7233	26.71	31.9267	29.6733	66.3667	GH31	AGD	Starch
Aspnid1|3324	6.86333	7.78667	6.09667	8.25667	116.863	11.1367	71.5233	70.9567	57.1333	GH31	AXL	Xyloglucan
Aspnid1|7726	82.8	103.763	69.3233	58.1233	176.083	51.9667	55.6533	59.27	87.74	GH31	AGD	Starch
Aspnid1|6930	47.0067	41.77	28.5133	2.12333	1667.81	0.826667	1.89	6.07333	14.12	GH31	AGD	Starch
Aspnid1|2301	8.11667	10.1567	11.8633	9.61333	15.25	7.90667	10.0833	6.79667	14.13	GH32	INV	Inulin
Aspnid1|96	16.03	24.8033	16.2967	15.7867	41.9633	13.3967	27.07	17.8767	66.26	GH32	INX	Inulin
Aspnid1|9364	0.02	0.01	0.133333	0.0566667	0.0566667	0.0633333	0.08	0.02	0.466667	GH35	LAC	Pectin/Xyloglucan
Aspnid1|6598	1.08667	1.57	1.47	1.26667	2.31	0.626667	1.07333	0.493333	2.06333	GH35	LAC	Pectin/Xyloglucan
Aspnid1|5977	1.44667	1.72667	1.55667	1.55	15.9133	1.35	32.7833	2.63333	8.70667	GH35	LAC	Pectin/Xyloglucan
Aspnid1|5735	12.91	16.9933	12.51	15.42	87.2667	7.91	13.01	18.71	29.9467	GH35	LAC	Pectin/Xyloglucan
Aspnid1|6842	0.176667	0.196667	0.52	0.2	0.873333	0.15	0.306667	1.63333	0.443333	GH36	AGL	Mannan
Aspnid1|9685	1.48667	3.01333	0.756667	1.82667	11.3333	1.01	5.32	0.756667	6.27667	GH36	AGL	Mannan
Aspnid1|2258	2.36	3.76	8.68	3.33667	13.8967	1.84667	2.91	4.05667	12.05	GH36	AGL	Mannan
Aspnid1|1583	0.49	3.59	8.59333	0.803333	44.02	1.4	11.7067	0.193333	10.1233	GH36	AGL	Mannan
Aspnid1|9550	0	0	0	0	0	0	0	0	0	GH43	ABF/BXL	Xylan
Aspnid1|7476	0	0	0.02	0	0	0	0	0	0	GH43	ABN	Pectin
Aspnid1|9774	0.0133333	0	0	0	0.05	0.03	2.04667	0	0.05	GH43	ABF	Pectin/Xyloglucan
Aspnid1|8314	0.84	1.33667	4.17	1.25	4.15	0.543333	2.35667	1.31333	2.49333	GH43	ABN	Pectin
Aspnid1|5666	0.0266667	0.0433333	0.133333	0.0266667	0.47	6.80333	2.2	0.313333	0.78	GH43	ABF/BXL	Xylan
Aspnid1|9779	0.0833333	0.173333	0.623333	0.0233333	3.09667	7.60667	7.35333	0.0733333	0.64	GH43	ABF/BXL	Xylan
Aspnid1|8313	0.616667	0.77	2.95333	0.71	7.37333	0.356667	9.27667	2.76333	2.41667	GH43	ABF/BXL	Xylan
Aspnid1|3883	10.5333	10.03	12.9067	9.78	12.13	12.0267	13.32	18.9433	17.3533	GH43	ABN	Pectin
Aspnid1|4821	0.0466667	0.0333333	0.19	0.03	1.17333	1.38	0.923333	36.1933	13.35	GH43	ABF/BXL	Xylan
Aspnid1|1435	9.36333	11.0733	91.0767	5.19667	12.6267	72.8067	27.4967	5.08333	6.02667	GH43	ABN	Pectin
Aspnid1|7563	15.7367	25.57	26.6567	13.1067	97.8433	11.1033	17.7033	15.94	70.4067	GH43	ABF/BXL	Xylan
Aspnid1|2883	0.196667	0.0866667	0.233333	0.126667	1.18667	2.69	128.623	0.0633333	0.203333	GH43	ABF/BXL	Xylan
Aspnid1|9090	28.3133	48.89	158.643	31.0033	47.2167	34.7633	48.4333	26.92	25.3633	GH43	ABN	Pectin
Aspnid1|2882	0.263333	0.206667	0.963333	0.163333	2.18667	1.32667	236.383	0.44	0.66	GH43	ABF/BXL	Xylan
Aspnid1|3654	0.93	0.55	0.703333	0.88	309.31	0.676667	53.2733	0.826667	1.12667	GH43	ABF	Pectin/Xyloglucan
Aspnid1|1280	1.16667	2.25333	2.07333	2.63	43.2067	382.27	212.183	4.64333	36.5	GH43	ABF/BXL	Xylan
Aspnid1|7119	7.1	9.69	10.18	7.57	90.4933	403.18	198.447	24.2167	82.9167	GH43	ABF/BXL	Xylan
Aspnid1|4859	0.143333	0.0566667	2.97	0.09	0.0766667	0.02	0.156667	0.946667	0.183333	GH45	EGL	Cellulose
Aspnid1|8490	0.0133333	0.03	15.0667	0.0333333	0.0466667	0	0.0133333	0.05	0.0166667	GH5_16	ENDO-BETA-1,6-GALACTANASE	Pectin
Aspnid1|1502	6.70667	3.86	4.57667	5.33667	9.83667	4.57	3.18667	2.29	2.54333	GH5_4	EGL	Cellulose
Aspnid1|5400	0.04	0.12	0.1	0.0166667	0.0333333	0.09	0.05	0.06	0.08	GH5_5	EGL	Cellulose
Aspnid1|10027	0.686667	0.603333	3.01	0.83	1.36333	1.07333	1.01333	0.7	1.09	GH5_5	EGL	Cellulose
Aspnid1|3486	0.01	0	0	0	0.0133333	0	0	0	0.0433333	GH5_7	MAN	Mannan
Aspnid1|9468	0	0	0.0266667	0	0.0633333	0.0166667	0.02	0.0133333	0.0166667	GH5_7	MAN	Mannan
Aspnid1|5119	0	0.03	0.07	0	0.0666667	0.0133333	0.0733333	0.05	0.07	GH5_7	MAN	Mannan
Aspnid1|3799	0.01	0.03	0.0866667	0	0.306667	0	0.0466667	0.0133333	0.196667	GH5_7	MAN	Mannan
Aspnid1|8805	0.07	0.13	0.346667	0.0466667	1.62	0.0466667	0.0966667	0.1	0.93	GH5_7	MAN	Mannan
Aspnid1|8741	0.556667	0.756667	3.77667	0.623333	0.813333	1.52667	1.75667	0.08	0.24	GH5_7	MAN	Mannan
Aspnid1|8323	0	0	0.186667	0.01	0.03	0.0233333	0.0333333	0.0133333	0	GH51	ABF	Xylan/Pectin/Xyloglucan
Aspnid1|5409	10.7933	12.3067	12.47	13.4533	51.9733	49.3767	197.007	47.28	31.31	GH51	ABF	Xylan/Pectin/Xyloglucan
Aspnid1|10143	1.73333	2.20667	2.23333	1.98	12.8233	2.38	2.1	7.54333	11.11	GH53	GAL	Pectin
Aspnid1|7231	0.153333	0.156667	0.283333	0.0733333	1.38667	0.0466667	11.8733	0.446667	0.576667	GH54	ABF	Xylan/Pectin/Xyloglucan
Aspnid1|5414	0.483333	0.51	0.656667	0.31	0.803333	0.653333	0.57	0.0866667	0.256667	GH6	CBH	Cellulose
Aspnid1|10647	1.04	1.11333	1.54333	1.47	1.39	0.743333	1.11	0.316667	0.956667	GH6	CBH	Cellulose
Aspnid1|9551	0	0.02	0.04	0	0.08	0	4.20667	0.05	0.02	GH62	AXH	Xylan
Aspnid1|1330	0.223333	0.216667	7.29	0.383333	3.48	288.823	144.353	1.66	3.52	GH62	AXH	Xylan
Aspnid1|5129	0.403333	0.836667	9.72333	0.37	9.01	141.747	60.11	0.373333	6.53	GH67	AGU	Xylan
Aspnid1|9985	0.56	0.403333	0.99	0.236667	0.456667	0.673333	0.51	0.39	0.87	GH7	CBH	Cellulose
Aspnid1|8674	0.456667	0.37	2.19333	0.53	2.3	0.526667	0.606667	0.546667	1.02	GH7	CBH	Cellulose
Aspnid1|6258	1.99667	1.51667	1.39	1.90667	1.28333	1.61	1.97	7.15667	2.39667	GH7	CBH	Cellulose
Aspnid1|39	0	0.0133333	0.0866667	0.00666667	0.02	0.00666667	0.04	0.0133333	0.00666667	GH74	XEG	Xyloglucan
Aspnid1|7196	0.56	0.3	0.436667	0.626667	8.65667	0.45	0.563333	0.283333	0.75	GH74	XEG	Xyloglucan
Aspnid1|5021	0.02	0.00666667	0.0133333	0	0	0.01	0.00666667	0.00666667	0.0266667	GH78	RHA	Pectin
Aspnid1|9552	0.07	0.216667	0.126667	0.166667	0.14	0.103333	0.13	0.0933333	0.133333	GH78	RHA	Pectin
Aspnid1|2363	0.0666667	0.04	0.106667	0.06	0.286667	0.163333	0.0533333	0.02	0.0366667	GH78	RHA	Pectin
Aspnid1|6030	1.35333	2.26	7.88333	1.49333	8.83333	1.09667	3.18	4.51	16.9133	GH78	RHA	Pectin
Aspnid1|10613	3.05333	3.10667	7.17667	3.50333	31.6767	18.52	150.16	5.66667	6.84667	GH78	RHA	Pectin
Aspnid1|9766	0.233333	0.09	0.163333	0.06	207.077	0.06	0.14	0.08	0.323333	GH78	RHA	Pectin
Aspnid1|5016	0.876667	1.26667	1.47667	1.01	481.117	0.316667	0.86	2.32667	4.83	GH78	RHA	Pectin
Aspnid1|7933	1.38	0.31	0.14	0.393333	1931.25	0.0333333	0.22	0.0766667	0.726667	GH78	RHA	Pectin
Aspnid1|3024	1.70333	0.473333	1.39667	0.496667	2132.48	0.24	0.32	0.6	0.39	GH78	RHA	Pectin
Aspnid1|537	0.276667	0.47	4.25333	0.5	2.78333	0.4	0.773333	0.58	1.39667	GH88	UGH	Pectin
Aspnid1|9721	0.0633333	0.08	0.103333	0	28.7867	0.146667	0.236667	1.02667	1.93333	GH88	UGH	Pectin
Aspnid1|2120	0.263333	0.216667	329.837	0.05	297.67	0.03	0.42	0.366667	0.39	GH88	UGH	Pectin
Aspnid1|7769	8.38333	12.4667	5.40333	8.29	49.8433	4.74	39.5867	1.95333	9.65	GH93	ABX	Pectin
Aspnid1|10045	52.2133	77.2467	121.297	55.7433	113.333	44.3033	76.8067	74.37	77.3533	GH93	ABX	Pectin
Aspnid1|4732	0.01	0.09	0.11	0.0133333	0.13	0.1	0.59	0.0133333	0.08	GH95	AFC	Xyloglucan
Aspnid1|9021	0.74	0.346667	0.66	0.466667	7.86667	1.79667	2.67333	0.156667	0.146667	GH95	AFC	Xyloglucan
Aspnid1|1595	1.10667	3.98333	8.11667	1.66667	93.9433	15.06	64.9633	4.23667	5.49333	GH95	AFC	Xyloglucan
Aspnid1|5217	0	0	0.943333	0	0	0.03	0.0233333	0.203333	0.04	PL1_2	PLY	Pectin
Aspnid1|5216	0	0	1.2	0	0.0166667	0.0133333	0.06	0.17	0.0166667	PL1_2	PLY	Pectin
Aspnid1|10583	2.92667	5.88333	19.2667	4.08667	15.9267	4.45	6.09333	2.69667	6.52333	PL1_2	PLY	Pectin
Aspnid1|5053	0.0733333	0.0833333	0.186667	0.0733333	0.0766667	0.07	0.0633333	0.04	0.186667	PL1_4	PEL	Pectin
Aspnid1|8354	0.0266667	0	0.0666667	0.04	0.07	0.0366667	0.05	0.306667	0.04	PL1_4	PEL	Pectin
Aspnid1|5584	0.293333	0.693333	1.65667	0.3	1.99	0.573333	0.65	0.513333	0.593333	PL1_4	PEL	Pectin
Aspnid1|243	7.68667	10.79	22.1767	9.43	9.85667	7.98333	11.0133	16.1867	9.11333	PL1_4	PEL	Pectin
Aspnid1|8076	5.46	5.97	10.56	6.14	18.29	7.58667	16.4867	35.48	26.8733	PL1_4	PEL	Pectin
Aspnid1|5994	0.133333	0.14	1.18667	0.09	0.513333	0.283333	0.393333	0.426667	0.466667	PL1_7	PLY	Pectin
Aspnid1|3492	6.34	7.02667	8.77	6.91	14.12	5.92	6.8	15.8967	16.09	PL1_7	PLY	Pectin
Aspnid1|8325	0	0	0.01	0.0166667	0.526667	0.0133333	0.00666667	0	0	PL11_2	RGL	Pectin
Aspnid1|8324	0	0	0	0	0	0	0	0	0.0233333	PL3_2	PLY	Pectin
Aspnid1|9753	0	0.04	0.0233333	0	0.02	0	0.0333333	0	0	PL3_2	PLY	Pectin
Aspnid1|4818	0.0166667	0.0433333	0.323333	0	0.41	0.0233333	0.0533333	0.02	0.116667	PL3_2	PLY	Pectin
Aspnid1|8762	0.04	0	0.623333	0.0466667	0.0466667	0.0233333	0.566667	0.09	0.226667	PL3_2	PLY	Pectin
Aspnid1|4172	1.07333	1	1.19333	0.74	0.793333	1.05667	1.47333	0.766667	1.04	PL3_2	PLY	Pectin
Aspnid1|3041	1.11333	1.04	1.8	0.9	2.84	0.956667	1.36	1.33667	2.70333	PL4_1	RGL	Pectin
Aspnid1|2168	0.0333333	0.0133333	0.48	0.02	9.32333	0.01	0.02	0.0133333	0.0633333	PL4_1	RGL	Pectin
Aspnid1|1957	0.753333	0.293333	0.293333	0.213333	898.06	0.0866667	0.17	0.223333	1.93333	PL4_3	RGL	Pectin
Aspnid1|3832	1.88	1.72	3.31667	1.65333	1058.83	1.35	2.63	3.53333	3.36333	PL4_3	RGL	Pectin
Aspnid1|8318	13.0167	13.4967	10.87	12.2433	17.38	36.9633	43.5467	27.67	21.4167	PL9_3	PLY	Pectin

## Sheet: P. subrubescens
Table S4. Expression profiling of CAZymes encoding genes involved in plant polysaccharides degradation in P. subrubescens.
GeneID	D-glucose	D-fructose	D-galactose	D-mannose	D-xylose	L-arabinose	L-rhamnose	D-galacturonic_acid	D-glucuronic_acid	CAZymes_family	Gene_description	Substrate
Pensub1|4489	0.0533333	0.156667	1.01667	0.0266667	0.08	0.0833333	1.65333	1.39667	0.103333	AA13	LPMO	Starch
Pensub1|6307	11.5667	16.2533	18.6867	11.04	31.49	42.1333	13.31	80.5867	25.5533	AA16	LPMO	Cellulose
Pensub1|2577	1.55333	2.06333	2.02	2.01333	2.80333	1.09	1.04667	1.29	1.52667	AA3_1	CDH	Cellulose
Pensub1|3066	0	0.0566667	0.0666667	0.02	0.0266667	0	0.03	0.0433333	0.0333333	AA9	LPMO	Cellulose
Pensub1|6737	0.0366667	0.0233333	0.0566667	0.09	0.0533333	0.03	0.0233333	0.05	0	AA9	LPMO	Cellulose
Pensub1|6392	0.0566667	0.0933333	0.203333	0	0.0166667	0.263333	0.0433333	0.176667	0.0766667	AA9	LPMO	Cellulose
Pensub1|12131	0.993333	1.58333	1.82667	1.08333	0.62	1.14	0.546667	1.54667	1.56	AA9	LPMO	Cellulose
Pensub1|7796	0.166667	0.96	5.12333	0.506667	0.813333	2.91333	2.99667	9.18	10.54	AA9	LPMO	Cellulose
Pensub1|6581	4.43333	8.47667	12.28	6.03667	8.84	13.3933	10.38	35.4967	20.48	AA9	LPMO	Cellulose
Pensub1|7376	22.0633	29.6367	25.5433	25.99	69.82	62.0567	17.2167	24.9433	28.8	AA9	LPMO	Cellulose
Pensub1|12519	69.0533	106.163	83.3267	83.2433	202.33	238.563	48.66	169.74	94.9167	AA9	LPMO	Cellulose
Pensub1|12577	0.02	0.256667	0.363333	0.24	0.1	0.253333	0.456667	0.543333	0.423333	CE1	AXE	Xylan
Pensub1|6750	0.0833333	0.25	11.1367	0.02	0	1.62667	0.4	2.75333	5.07	CE1	AXE	Xylan
Pensub1|8200	0.18	0.69	11.1367	0.473333	0.49	12.9167	1.65667	7.17333	10.6667	CE1	AXE	Xylan
Pensub1|7184	0.08	0.05	2.56333	0.05	0.113333	25.36	0.35	8.63667	4.53	CE1	AXE	Xylan
Pensub1|8310	0.0833333	0.0566667	0.263333	0.05	0.06	0.0866667	3.8	15.8733	0.81	CE12	RGAE	Pectin
Pensub1|520	0.03	0.273333	3.36	0.136667	0.03	1.56667	58.2	12.8433	4.93333	CE12	RGAE	Pectin
Pensub1|1346	0.35	0.503333	1.49667	0.32	1.07	3.26667	0.8	1.59333	2.11333	CE16	AXE	Xylan
Pensub1|1352	0.0633333	0.346667	20.4767	0.213333	1.74333	1.97	1.87333	1.86667	3.80667	CE16	HAE	Xylan/Mannan/Xyloglucan
Pensub1|13232	0.0933333	0.15	0.576667	0.09	0.0966667	0.673333	21.06	3.99667	1.39333	CE16	HAE	Xylan/Mannan/Xyloglucan
Pensub1|3595	0	0	0.2	0	0	0.12	1.93	89.8133	3.40667	CE16	HAE	Xylan/Mannan/Xyloglucan
Pensub1|2426	0.0433333	0.0333333	0.27	0.08	0.106667	0.0733333	0.123333	0.0933333	0.13	CE5	AXE	Xylan
Pensub1|3935	0.906667	1.10333	0.896667	1.97	1.02667	0.553333	0.273333	0.586667	1.78	CE5	AXE	Xylan
Pensub1|509	0.62	0.493333	1.54667	0.383333	1.62667	1.10667	1.23667	2.61	2.24	CE5	AXE	Xylan
Pensub1|4646	2.62667	1.70333	0.6	9.67	3.97667	0.0366667	2.35	0.123333	0.193333	CE5	AXE	Xylan
Pensub1|9846	0.5	0.733333	20.9133	1.34667	2.83	13.8133	2.7	2.43667	1.87333	CE5	AXE	Xylan
Pensub1|8824	7.11667	5.56333	4.88667	20.4233	27.15	7.42667	6.48667	4.51667	6.88	CE5	AXE	Xylan
Pensub1|532	0.28	0.8	309.813	0.8	0.296667	2.24667	25.24	49.04	202.113	CE5	AXE	Xylan
Pensub1|9276	0.05	0.0433333	0.133333	0.143333	0.0633333	0.0233333	0.0133333	0.06	0.113333	CE8	PME	Pectin
Pensub1|6998	0.156667	0.123333	0.123333	0.19	0.09	0.133333	0.0866667	0.39	0.106667	CE8	PME	Pectin
Pensub1|6956	1.51667	2.11333	3.97667	1.56	1.62667	3.46	3.9	7.08	6.07	CE8	PME	Pectin
Pensub1|6034	0	0.0266667	0.0433333	0.0133333	0.08	0.0233333	0	12.49	0.123333	CE8	PME	Pectin
Pensub1|699	0.0866667	0.206667	1.03	0.113333	0.363333	1.06333	0.273333	21.5633	3.8	CE8	PME	Pectin
Pensub1|2263	2.71333	4.16333	7.81333	2.87	1.78667	9.19333	9.06333	2439.82	110.79	CE8	PME	Pectin
Pensub1|13078	0	0	0.0466667	0.0166667	0.0433333	0	0	0.0366667	0	FAE	\	Pectin/Xylan
Pensub1|9079	0	0	0.186667	0.0333333	0.16	0.22	0.0966667	0.0566667	0.0633333	FAE	\	Pectin/Xylan
Pensub1|2579	0.1	0.153333	1.97	0.103333	1.66667	8.08	0.23	0.61	1.92	FAE	\	Pectin/Xylan
Pensub1|5782	0.07	0.0866667	0.396667	0.0733333	9.43333	10.0867	0.156667	0.296667	0.203333	FAE	\	Pectin/Xylan
Pensub1|2020	0.49	0.836667	3.04	0.656667	0.513333	1	0.453333	16.99	53.7633	FAE	\	Pectin/Xylan
Pensub1|1286	0.09	0.316667	5.09	0.08	0.123333	0.586667	0.553333	0.916667	171.033	FAE	\	Pectin/Xylan
Pensub1|11326	0.02	0.0233333	0.02	0.0266667	0.03	0.0166667	0.0633333	0.0166667	0.59	GH1	BGL	Cellulose
Pensub1|7552	4.03	3.93333	5.97333	3.94667	2.09	3.94	5.35333	5.43	5.52	GH1	BGL	Cellulose
Pensub1|8199	0.86	1.30667	4.03	0.953333	0.873333	2.81333	3.95667	5.43333	6.12	GH1	BGL	Cellulose
Pensub1|6610	0.07	0.22	4.30333	0.0666667	0	0.296667	0.82	3.05667	46.8867	GH1	BGL	Cellulose
Pensub1|6250	8.28667	7.79	4.19333	7.17333	7.73667	42.4033	4.53	48.3967	4.22667	GH1	BGL	Cellulose
Pensub1|8890	1.38333	2.55	12.57	1.79	3.42333	267.173	11.2767	213.643	12.4133	GH1	BGL	Cellulose
Pensub1|13445	0.0933333	0.256667	0.553333	0.106667	19.0867	44.55	0.313333	1.06667	0.443333	GH10	XLN	Xylan
Pensub1|12441	0.0733333	0.08	0.556667	0.196667	7.42	53.6867	0.213333	0.23	0.51	GH10	XLN	Xylan
Pensub1|13043	0.253333	0.36	0.606667	0.33	54.2	369.303	0.373333	1.44667	1.37	GH10	XLN	Xylan
Pensub1|9843	0	0.0233333	0.343333	0	0	0.09	2.82	7.4	1.53	GH105	URGH	Pectin
Pensub1|7749	20.7033	18.5833	20.84	17.7967	16.2333	19.6633	10.41	20.1333	16.6167	GH105	URGH	Pectin
Pensub1|6624	1.3	3.39333	12.04	1.51	2.09333	17.7133	4405.32	508.78	98.9	GH105	URGH	Pectin
Pensub1|3721	0.0133333	0.0466667	0.226667	0.0466667	0.156667	0.41	0.05	0.02	0.176667	GH11	XLN	Xylan
Pensub1|3794	0	0	0	0	0.366667	0.553333	0.0833333	0	0.09	GH11	XLN	Xylan
Pensub1|9034	0.0233333	0.0166667	0.603333	0.0933333	5.25333	5.92	0.123333	0.343333	0.14	GH11	XLN	Xylan
Pensub1|7375	3.35333	5.37333	0.903333	5.19	51.8667	14.37	0.223333	2.33333	0.87	GH11	XLN	Xylan
Pensub1|2115	18.36	19.03	5.89	27.6433	69.52	67.66	7.54	12.8067	12.5733	GH11	XLN	Xylan
Pensub1|5870	2.29	5.65667	21.24	2.97333	26.9333	102.697	8.73667	28.0333	27.01	GH11	XLN	Xylan
Pensub1|1444	0	0	0.146667	0	261.063	366.453	0.223333	0.103333	0.0666667	GH11	XLN	Xylan
Pensub1|5720	0	0	0	0	0	0	0	0	0	GH115	AGU	Xylan
Pensub1|5719	0	0	0.07	0	0	0	0	0	0	GH115	AGU	Xylan
Pensub1|13664	6.00667	7.4	16.1867	7.08	5.03333	13.1667	148.213	18.8333	18.67	GH115	AGU	Xylan
Pensub1|1353	0	0.0266667	0.0933333	0	0	0	0.0366667	0.0633333	0	GH12	EGL	Cellulose
Pensub1|6543	0	0	0	0	0.01	0.206667	0	0	0.0133333	GH12	XEG	Xyloglucan
Pensub1|5736	0.1	0	0.0666667	0	1.01	1.69667	0.0433333	0.17	0.0766667	GH12	XEG	Xyloglucan
Pensub1|12884	1.4	2.15333	3.38333	1.08667	1.23333	4.25667	1.08	2.75667	2.84	GH12	EGL	Cellulose
Pensub1|10	0.26	0.346667	0.916667	0.14	0.45	2.67667	0.433333	7.17667	1.19333	GH12	XEG	Xyloglucan
Pensub1|6023	0	0.06	0.03	0	0.06	1.90667	0	7.72333	0.323333	GH12	EGL	Cellulose
Pensub1|2133	4.31667	3.02333	2.02667	8.35333	14.9	17.94	1.77	6.11333	3.62333	GH12	XEG	Xyloglucan
Pensub1|7151	171.96	223.89	156.2	165.503	181.53	193.507	173.347	173.453	185.54	GH12	EGL	Cellulose
Pensub1|9073	0.0466667	0.06	2.19667	0.0433333	0.0966667	0.16	0.313333	1.09333	1.11333	GH13_1	AMY	Starch
Pensub1|2821	14.1433	22.3867	17.2167	14.8467	11.8067	10.3133	14.1133	25.5333	17.5767	GH13_1	AMY	Starch
Pensub1|2822	23.4267	37.2267	32.68	19.4333	19.2	31.8967	32.4867	61.03	48.15	GH13_1	AMY	Starch
Pensub1|10072	595.867	436.633	29.4767	827.24	460.483	73.1	26.79	22.66	15.2767	GH13_1	AMY	Starch
Pensub1|1609	1.17333	1.35667	0.426667	1.68333	0.706667	0.17	0.916667	0.876667	0.333333	GH13_40	AGD	Starch
Pensub1|13248	2.56667	5.09667	3.54333	3.96	2.35	1.47333	1.64333	1.81333	1.93667	GH13_40	AGD	Starch
Pensub1|13249	3.96	5.40333	5.04667	3.39	3.77333	2.61333	1.3	2.41667	2.26333	GH13_40	AGD	Starch
Pensub1|13250	4.10333	7.37	9.06	4.32667	4.80667	6.67	3.40333	4.21333	5.45333	GH13_40	AGD	Starch
Pensub1|10090	3.67	6.37667	15.9367	4.04	3.36667	11.9133	27.03	15.3933	30.7767	GH13_40	AGD	Starch
Pensub1|4550	7.36333	15.7367	39.6167	6.89333	6.1	25.9167	25.6133	35.0833	41.7733	GH13_40	AGD	Starch
Pensub1|10838	3.39	15.82	19.65	5.24	10.51	51.67	13.98	29.5933	30.5833	GH13_40	AGD	Starch
Pensub1|361	1.52	3.22333	91.2267	4.94	1.65667	2.04	4.67667	34.3533	20.34	GH13_40	AGD	Starch
Pensub1|362	2.74333	5.57333	170.85	6.50333	2.51667	6.44333	9.27333	81.35	56.92	GH13_40	AGD	Starch
Pensub1|12287	1.96333	0.753333	1.38	1.38	1.55667	1.24667	1.06333	3.99667	1.36333	GH13_5	AMY	Starch
Pensub1|7645	103.94	102.407	22.9767	115.343	121.383	60.8233	114.577	30.5267	28.38	GH13_5	AMY	Starch
Pensub1|13268	48.3967	47.15	30.0133	47.6833	26.7733	17.77	27.4633	6.68	6.56333	GH131	EGL	Cellulose
Pensub1|8964	27.9933	29.83	15.5733	42.9233	23.6167	23.7833	14.8367	9.68	26.4267	GH133	AMG	Starch
Pensub1|2165	0.03	0	0.03	0.04	0.06	0.09	0	0.0766667	0.0366667	GH134	MAN	Mannan
Pensub1|6731	0	0	0	0.00666667	0.0133333	0.0133333	0	0	0.0166667	GH141	AFC	Xyloglucan
Pensub1|3894	0.0766667	0.116667	0.823333	0.14	4.92333	75.2567	0.546667	1.11667	1.82	GH141	AFC	Xyloglucan
Pensub1|2668	4.11667	4.63667	5.13667	4.52	3.24667	4.96	4.58333	5.84667	5.47	GH15	GLA	Starch
Pensub1|12132	0.53	1.10333	7.25333	0.943333	1.39667	1.96	5.50667	4.83667	5.98	GH15	GLA	Starch
Pensub1|9074	0.05	0.153333	7.58667	0.0866667	0.123333	1.20333	0.756667	1.87333	4.14333	GH15	GLA	Starch
Pensub1|7928	16.9933	33.6733	50.5167	9.24	8.48667	13.28	86.2533	36.19	15.1	GH15	GLA	Starch
Pensub1|8031	1.54667	6.13	376.753	0.633333	2.72333	19.72	32.38	148.813	73.5367	GH15	GLA	Starch
Pensub1|6548	0.09	0.03	0	0.03	0	0.0833333	0	0.146667	0	GH2	LAC	Pectin/Xyloglucan
Pensub1|6458	0.363333	0.516667	1.84	0.196667	0.41	3.24	1.81333	2.10333	2.72667	GH2	MND	Mannan
Pensub1|1326	0.346667	0.476667	1.61667	0.403333	0.24	2.56	1.25	2.37667	4.11	GH2	MND	Mannan
Pensub1|2313	0.05	0.0666667	5	0.05	0.0266667	0.676667	0.323333	0.666667	0.396667	GH2	LAC	Pectin/Xyloglucan
Pensub1|565	0.49	0.886667	3.53	0.366667	0.623333	3.98	2.66	6.80333	5.82333	GH2	LAC	Pectin/Xyloglucan
Pensub1|1143	2.28667	3.03667	5.03333	2.16667	2.09	7.29667	11.9867	9.20667	14.15	GH2	LAC	Pectin/Xyloglucan
Pensub1|12847	2.63	2.74667	9.18333	3.19333	3.32	37.74	4.34667	82.7333	7.79	GH2	MND	Mannan
Pensub1|11945	0.886667	5.57667	150.163	0.566667	0.92	47.8867	10.8933	202.09	371.177	GH2	LAC	Pectin/Xyloglucan
Pensub1|11416	5.05667	5.53	1834.23	4.34333	2.64333	9.13333	12.7567	13.9933	8.91667	GH2	LAC	Pectin/Xyloglucan
Pensub1|9225	0.02	0	0.983333	0	0	0.02	0.0266667	0.606667	1.01333	GH27	AGL	Mannan
Pensub1|3476	0	0	4.97	0	1.86667	36.8467	1.94667	8.20333	8.18333	GH27	AGL	Mannan
Pensub1|10447	7.18667	12.3	21.3967	8.77333	5.99333	25.2267	31.0333	27.5167	72.4033	GH27	AGL	Mannan
Pensub1|3477	0.0266667	0	12.9767	0.0533333	2.94667	113.99	3.17667	24.2433	23.4033	GH27	AGL	Mannan
Pensub1|2053	1.24	2.87333	199.853	1.61	27.17	145.86	27.5	76.83	115.81	GH27	AGL	Mannan
Pensub1|4395	2.08333	2.98667	5.46	2.94333	4.27	453.657	2.04667	114.363	5.83333	GH27	AGL	Mannan
Pensub1|848	3.24	15.2033	328.043	5.25	2.44333	101.543	42.4333	167.523	851.663	GH27	AGL	Mannan
Pensub1|6722	0.0133333	0	0.0666667	0.0266667	0.0333333	0.1	0.04	0.136667	0.283333	GH28	RHG	Pectin
Pensub1|2609	0	0.04	0.04	0.02	0.04	0.0633333	0.08	0.406667	0.09	GH28	PGA	Pectin
Pensub1|9875	0.136667	0.223333	0.386667	0.19	0.183333	0.256667	0.27	0.58	0.386667	GH28	PGA	Pectin
Pensub1|3685	0.0133333	0.02	0.02	0.0366667	0.0366667	0.6	0.946667	0.466667	0.333333	GH28	RHG	Pectin
Pensub1|2848	0.336667	0.0866667	0.0266667	0.98	0.753333	0.0933333	0.0366667	0.06	0.0466667	GH28	RHG	Pectin
Pensub1|8837	0.143333	0.203333	0.59	0.14	0.11	0.173333	0.17	0.83	1.05	GH28	PGA	Pectin
Pensub1|1114	2.32	2.44667	2.21333	2.46333	2.21333	1.44333	1.49333	5.38	3.13	GH28	PGA	Pectin
Pensub1|5085	0.0133333	0.07	2.58333	0.0333333	0.133333	1.62667	0.846667	6.82333	7.72	GH28	RHG	Pectin
Pensub1|13926	4.38667	5.84667	6.03	4.99333	8.50333	6.44667	5.81	6.54	7.60333	GH28	RHG	Pectin
Pensub1|12938	6.29333	5.85333	8.61667	5.59667	5.13667	9.90333	11.7367	13.45	13.71	GH28	PGA	Pectin
Pensub1|698	0.36	0.573333	1.54333	0.473333	1.30667	0.726667	2.15	15.0267	3.09667	GH28	XGH	Pectin
Pensub1|6035	11.0967	8.83333	9.93667	11.9133	9.05333	5.8	8.53667	17.0333	6.85	GH28	PGX	Pectin
Pensub1|8192	0.436667	1.14	14.5567	0.913333	0.856667	4.76333	6.54667	14.39	28.9767	GH28	RGX	Pectin
Pensub1|10774	0.316667	0.54	0.713333	0.476667	0.723333	0.66	0.403333	35.6233	2.84	GH28	PGA	Pectin
Pensub1|12088	2.41333	2.79333	1.24667	4.34	1.77	2.68333	9.93	85.2633	4.12	GH28	RGX	Pectin
Pensub1|13618	0	0	0	0	0	0	133.58	1.63	0.04	GH28	RGX	Pectin
Pensub1|14178	4.98	4.98667	4.76333	4.95	5.34333	9.44333	2.48667	255.873	17.1167	GH28	PGA	Pectin
Pensub1|5035	10.6067	10.8433	17.02	12.9333	19.9267	34.4267	23.8667	299	57.1767	GH28	PGA	Pectin
Pensub1|4486	0.31	0.236667	0.96	0.24	0.263333	0.416667	0.29	341.14	6.49333	GH28	PGA	Pectin
Pensub1|10256	0.0433333	0.133333	0.0966667	0.0133333	0.0366667	0.336667	0.29	841.693	40.8167	GH28	PGA	Pectin
Pensub1|759	6.03	8.20667	9.35	6.15	6.64667	11.9067	10.3033	1432.71	52.4467	GH28	PGX	Pectin
Pensub1|1655	0.163333	0.303333	1.99667	0.113333	0.143333	1.1	1.17	5336.58	263.623	GH28	PGX	Pectin
Pensub1|5953	0	0	0.226667	0	0	0.613333	0	0.253333	1.88667	GH29	AFC	Xyloglucan
Pensub1|6726	0	0.04	2.11667	0.02	0.08	0.916667	0.213333	0.76	1.47333	GH29	AFC	Xyloglucan
Pensub1|6755	0	0	0.09	0	0.27	2.84	0	0.143333	0.133333	GH29	AFC	Xyloglucan
Pensub1|9765	0.553333	0.77	9.87333	0.846667	13.4767	47.48	3.7	9.11	13.55	GH29	AFC	Xyloglucan
Pensub1|3483	0.0133333	0.05	0.01	0.0233333	0.0333333	0.01	0.0366667	0.05	0	GH3	BXL	Xylan
Pensub1|1667	0	0	0.0466667	0	0	0.0866667	0	0	0	GH3	BGL	Cellulose
Pensub1|1041	0.07	0.0733333	0.0333333	0.08	0	0.0133333	0.0166667	0.143333	0.0633333	GH3	BGL	Cellulose
Pensub1|3316	0.133333	0.226667	0.623333	0.26	0.176667	0.226667	0.196667	0.173333	0.213333	GH3	BGL	Cellulose
Pensub1|8753	0.4	0.69	0.486667	0.513333	0.29	0.47	0.266667	0.293333	0.303333	GH3	BGL	Cellulose
Pensub1|943	0.0566667	0.0833333	0.39	0.0366667	0.106667	0.173333	0.913333	0.65	0.496667	GH3	BGL	Cellulose
Pensub1|5353	0.07	0.203333	1.05667	0.0366667	0.0566667	0.203333	0.19	0.68	1.00667	GH3	BGL	Cellulose
Pensub1|9837	1.18	0.953333	1.16	1.11333	0.39	1.09333	0.956667	1.10333	0.77	GH3	BGL	Cellulose
Pensub1|1540	0.0533333	0.09	0.973333	0.09	0.0733333	0.196667	0.113333	0.326667	1.84667	GH3	BGL	Cellulose
Pensub1|12280	0.38	0.203333	2.44	0.89	1.09	0.286667	1.29333	0.33	0.33	GH3	BGL	Cellulose
Pensub1|10127	0	0.01	3.31333	0	0	0.0433333	0.0533333	1.31333	1.83	GH3	BGL	Cellulose
Pensub1|3020	2.43333	2.46333	6.41	2.16667	2.22	4.32	3.48333	4.77	5.63667	GH3	BGL	Cellulose
Pensub1|7421	0.00666667	0.186667	5.27333	0.21	0.106667	0.713333	8.19333	1.66333	4.14	GH3	BGL	Cellulose
Pensub1|3511	0.01	0.00666667	0.0266667	0.0333333	12.1267	13.3967	0.0533333	0.0233333	0.326667	GH3	BXL	Xylan
Pensub1|722	24.6833	22.62	22.0833	24.01	18.8633	19.68	16.36	22.0767	20.3533	GH3	BGL	Cellulose
Pensub1|9639	3.99333	4.07	5.27333	3.54333	3.66667	14.7833	4.95	20.34	29.1867	GH3	BGL	Cellulose
Pensub1|9764	0.23	0.29	0.363333	0.33	30.9067	17.95	3.53667	2.56333	1.26667	GH3	BXL	Xylan
Pensub1|1906	0.363333	0.326667	1.31333	0.323333	0.26	0.433333	0.49	0.993333	44.3067	GH3	BGL	Cellulose
Pensub1|7144	6.47667	9.72333	11.4633	7.18333	2.88	15.32	11.6367	27.07	47.2033	GH3	BGL	Cellulose
Pensub1|6540	0.316667	0.636667	4.35667	0.42	9.03333	112.587	0.683333	7.02	2.77333	GH3	BGL/BXL	Cellulose/Xylan
Pensub1|4796	0.933333	0.993333	1.83333	0.986667	2.72667	260.68	2.76	654.817	27.1967	GH3	BGL/BXL	Cellulose/Xylan
Pensub1|12027	34.4633	61.57	216.52	27.06	12.4267	88.8767	60.3267	229.057	707.27	GH3	BGL	Cellulose
Pensub1|6025	0.0466667	0.06	0.33	0.0633333	0.0966667	0.0866667	0.253333	0	0.0533333	GH30_7	EXL	Xylan
Pensub1|13520	0.0966667	0.32	0.15	0.183333	1.37	2.03333	0.126667	2.90333	1.19667	GH30_7	EXL	Xylan
Pensub1|7918	0	0	0.206667	0.0166667	36.7533	16.26	0.08	7.04333	18.3167	GH30_7	EXL	Xylan
Pensub1|9644	0.04	0.106667	0.106667	0.0766667	0.25	0.253333	0.07	0.0733333	0.153333	GH31	AGD	Starch
Pensub1|1350	0.0766667	0.05	0.296667	0.0566667	1.09667	1.89	0.02	0.173333	0.286667	GH31	AXL	Xyloglucan
Pensub1|13258	2.63	2.82	2.34333	2.97333	2.23667	1.67667	2.23667	2.18667	2.75333	GH31	AXL	Xyloglucan
Pensub1|12139	2.04667	2.49333	3.71	2.44667	1.22333	4.23667	11.1333	5.13667	11.7967	GH31	AGD	Starch
Pensub1|13084	0.08	0.23	12.0267	0.166667	0.103333	3.50667	1.62667	6.55333	10.5433	GH31	AGD	Starch
Pensub1|6394	1.15667	1.28667	2.72333	0.64	1.14	54.63	1.64	11.23	4.33333	GH31	AXL	Xyloglucan
Pensub1|12347	11.8633	29.7433	70.7067	8.22333	6.79667	19.4767	43.0067	38.6667	24.1733	GH31	AGD	Starch
Pensub1|7584	70.1467	63.5367	82.4667	57.3533	42.5933	75.1967	51.5	87.7133	67.75	GH31	AGD	Starch
Pensub1|4688	3.11333	3.14	17.47	6.04667	3.46	90.25	12.3867	46.6733	25.33	GH31	AXL	Xyloglucan
Pensub1|2820	49.7567	72.9667	112.003	37.2867	24.0067	41.04	70.89	74.6533	59.92	GH31	AGD	Starch
Pensub1|5768	0.0266667	0.0533333	0.0733333	0.0433333	0.133333	0.356667	0.00666667	0	0.0233333	GH32	INU	Inulin
Pensub1|5772	0.04	0.0366667	0.0333333	0.0166667	0.443333	0.33	0.0166667	0.06	0.0366667	GH32	INU	Inulin
Pensub1|5776	0.28	0.316667	0.07	0.16	0.39	0.416667	0.473333	0.366667	0.0633333	GH32	INV	Inulin
Pensub1|13247	0.276667	1.01	0.526667	0.383333	0.313333	0.57	0.313333	0.413333	0.436667	GH32	INV	Inulin
Pensub1|5769	0.543333	1.96	3.86	0.556667	1.39667	3.77333	0.46	0.523333	2.10333	GH32	INX	Inulin
Pensub1|1400	5.73	14.2433	3.96333	8.31333	6.93333	5.17	0.706667	4.21	4.90667	GH32	INU	Inulin
Pensub1|9210	7.53333	16.91	18.1	9.39667	12.7833	14.41	10.3133	10.9967	8.61333	GH32	INV	Inulin
Pensub1|10931	1.17333	9.29	88.3233	1.61	2.52667	11.0167	2.67	14.14	54.8533	GH32	INV	Inulin
Pensub1|7307	3.27333	14.7933	59.9533	4.63	4.05667	91.0167	18.99	75.9233	286.753	GH32	INX	Inulin
Pensub1|1355	0	0	0.15	0	0	0	0	0.23	0.166667	GH35	LAC	Pectin/Xyloglucan
Pensub1|1351	0.06	0.07	0.156667	0.0466667	0.113333	0.25	0.236667	0.34	0.136667	GH35	LAC	Pectin/Xyloglucan
Pensub1|2516	0.11	0.483333	4.75333	0.156667	0.146667	7.15667	4.38667	12.93	39.9033	GH35	LAC	Pectin/Xyloglucan
Pensub1|12261	0.453333	0.656667	1.85667	0.33	0.186667	10.1533	47.9733	124.293	2.07	GH35	LAC	Pectin/Xyloglucan
Pensub1|11443	3.93333	5.16667	33.9567	4.27333	19.71	178.997	17.1133	38.12	47.7467	GH35	LAC	Pectin/Xyloglucan
Pensub1|9719	5.2	5.25333	5.39	4.78	4.68333	31.3333	5.69333	365.693	14.7433	GH35	LAC	Pectin/Xyloglucan
Pensub1|6338	3.88333	5.16	16.4433	4.18	5.32333	731.963	28.8533	225.51	85.7867	GH35	LAC	Pectin/Xyloglucan
Pensub1|12830	0.0133333	0.0166667	0.676667	0.0133333	0.02	0.526667	0.0733333	1.07667	0.523333	GH36	AGL	Mannan
Pensub1|6729	0	0	0.0333333	0	0.526667	1.13333	0	0	0.06	GH36	AGL	Mannan
Pensub1|6541	1	1.01	2.67	1.17667	1.05	1.44667	0.973333	1.74	1.80333	GH36	AGL	Mannan
Pensub1|6728	0	0.116667	0.106667	0.07	1.19667	2.83	0	0.04	0	GH36	AGL	Mannan
Pensub1|2527	0.193333	0.53	2.55667	0.203333	0.206667	3.89333	2.56333	15.0867	2.00667	GH36	AGL	Mannan
Pensub1|3895	0.21	0.456667	0.67	0.62	1.45667	21.9867	0.656667	1.96	0.77	GH36	AGL	Mannan
Pensub1|7843	5.88333	8.01333	19.73	7.63	5.68667	16.1833	17.2067	20.6633	29.4467	GH36	AGL	Mannan
Pensub1|10078	5.36	7.47	25.63	5.79667	4.19333	14.22	9.78333	18.9967	107.947	GH36	AGL	Mannan
Pensub1|1960	0	0.0266667	0	0	0	0	0	0	0	GH43	ABF/BXL	Xylan
Pensub1|3484	0.0166667	0	0	0.0166667	0.0233333	0.0266667	0	0	0	GH43	ABN	Pectin
Pensub1|9653	0.0266667	0.0233333	0.0533333	0.0466667	0.01	1.46667	0.01	0.52	0.06	GH43	ABF/BXL	Xylan
Pensub1|4846	0.173333	0.126667	0.34	0.196667	0.0866667	1.47667	0.13	0.456667	0.4	GH43	ABF/BXL	Xylan
Pensub1|946	3.12	3.22333	4.92333	3.00333	2.64333	3.85667	4.55	4.22	4.38	GH43	ABF/BXL	Xylan
Pensub1|6026	0.0433333	0.0166667	0	0	0.03	5.19333	0	0.08	0	GH43	ABF/BXL	Xylan
Pensub1|324	3.43667	5.05333	7.19	3.75667	3.10333	3.65	2.89333	4.20333	3.59333	GH43	ABN	Pectin
Pensub1|7183	0	0.0866667	3.03667	0.0133333	0.186667	5.56	0.573333	7.16	7.35667	GH43	ABF/BXL	Xylan
Pensub1|8327	0.0866667	0.0533333	1.28667	0.0766667	0.21	2.01	0.813333	8.46333	1.15333	GH43	ABN	Pectin
Pensub1|5417	7.41333	7.58	15.36	10.0333	8.91667	8.51	14.21	8.28667	10.77	GH43	ABF/BXL	Xylan
Pensub1|4936	5.94	5.20333	6.87667	6.44667	8.12667	6.91333	7.51333	21.3167	19.9867	GH43	ABN	Pectin
Pensub1|12473	0.22	0.37	3.69333	0.23	0.256667	29.1833	0.54	2.46667	1.63333	GH43	ABF/BXL	Xylan
Pensub1|3365	0	0	0.106667	0.0233333	0.0166667	29.8733	0	0.623333	0	GH43	ABF/BXL	Xylan
Pensub1|6856	0	0.0666667	0.0333333	0.0333333	0.0966667	33.36	0.0166667	0.223333	0.07	GH43	ABF/BXL	Xylan
Pensub1|6031	1.14667	0.853333	0.32	0.886667	37.6167	11.4133	4.94667	0.47	0.226667	GH43	ABF/BXL	Xylan
Pensub1|10058	15.9333	17.9033	33.57	17.1633	27.0367	34.2833	33.35	42.8567	45.9133	GH43	ABN	Pectin
Pensub1|12771	0.14	0.253333	0.33	0.243333	0.5	56.9667	0.5	0.713333	0.823333	GH43	ABF/BXL	Xylan
Pensub1|14040	0.233333	0.113333	1.83333	0.11	6.36667	79	0.766667	31.5833	1.40333	GH43	ABF/BXL	Xylan
Pensub1|9472	9.62333	19.0533	91.9667	13.9867	9.71667	36.37	25.3233	82.4333	105.567	GH43	ABN	Pectin
Pensub1|2371	0.346667	2.38333	37.43	1.26333	4.44667	9.78	113.217	61.2667	152.357	GH43	ABN	Pectin
Pensub1|13623	0.173333	0.203333	8.09333	0.136667	7.86	3.22	0.566667	186.6	21.5367	GH43	ABF/BXL	Xylan
Pensub1|4845	0	0.26	0.416667	0.176667	0.466667	223.52	0.176667	2.17333	0.39	GH43	ABF/BXL	Xylan
Pensub1|5932	41.77	81.0067	199.88	52.7033	17.7267	42.1	34.6533	188.43	274.863	GH43	ABN	Pectin
Pensub1|11745	0.296667	0.756667	2.32	0.386667	155.64	375.43	1.95667	3.63333	4.07333	GH43	ABF/BXL	Xylan
Pensub1|12887	0.0466667	0.246667	0.41	0.08	0.356667	420.29	0.18	3.82333	0.45	GH43	ABF/BXL	Xylan
Pensub1|3510	0.56	1.69333	1.01	0.773333	452.02	652.473	0.883333	3.39333	2.92667	GH43	ABF/BXL	Xylan
Pensub1|13865	5.33333	11.19	23.36	7.34667	2216.82	737.017	34.7967	104.02	67.0467	GH43	ABF/BXL	Xylan
Pensub1|11001	1.51667	2.14333	4.48	1.75	5.79	2283.78	2.99667	130.62	5.35333	GH43	ABF	Pectin/Xyloglucan
Pensub1|2604	0.0366667	0	0.02	0	0	0.0533333	0.19	0.103333	0.296667	GH45	EGL	Cellulose
Pensub1|2068	0.5	0.84	1.71333	0.766667	1.19333	0.893333	2.19	2.05667	1.48667	GH5_16	ENDO-BETA-1,6-GALACTANASE	Pectin
Pensub1|5092	0.1	0.183333	1.45667	0.326667	368.06	124.163	1.29	2.24	4	GH5_22	EGL	Cellulose
Pensub1|8222	0.623333	0.746667	1.79667	1.02667	563.49	164.767	4.71	7.77667	8.40333	GH5_22	EGL	Cellulose
Pensub1|1985	0	0.0433333	0.176667	0.0233333	0.0933333	0.983333	0.0633333	5.03	0.473333	GH5_4	EGL	Cellulose
Pensub1|4134	0.0133333	0.00666667	0.04	0.0333333	0.0266667	0.0466667	0.0566667	0.453333	0.0866667	GH5_5	EGL	Cellulose
Pensub1|5845	0.2	0.17	1.43	0.226667	0.296667	0.496667	0.1	1.41	1.67333	GH5_5	EGL	Cellulose
Pensub1|1046	0.05	0	1.25333	0	0.0166667	0.293333	0.186667	1.84	0.85	GH5_5	EGL	Cellulose
Pensub1|5036	0	0.02	0.02	0	0	0.19	0	12.08	0.113333	GH5_5	EGL	Cellulose
Pensub1|11114	6.71667	6.17	4.96333	8.73	19.17	20.5733	4.95333	38.1467	9.68333	GH5_5	EGL	Cellulose
Pensub1|12792	0	0	0.0933333	0.01	0	0.143333	0.02	1.62	0.0966667	GH5_7	MAN	Mannan
Pensub1|10443	0.0133333	0.0366667	0.893333	0.0233333	0.0566667	0.14	0.04	1.99	1.17667	GH5_7	MAN	Mannan
Pensub1|8515	0	0	0	0.0266667	0	0	0	0.03	0.0666667	GH51	ABF	Xylan/Pectin/Xyloglucan
Pensub1|8514	0.04	0.0766667	0.18	0	0	0	0.05	0.09	0.0733333	GH51	ABF	Xylan/Pectin/Xyloglucan
Pensub1|7770	0.526667	0.776667	1.96	1.07333	0.88	0.753333	2.68333	2.02333	4.80333	GH51	ABF	Xylan/Pectin/Xyloglucan
Pensub1|1664	0	0.02	0.0233333	0	16.42	61.0533	0.0133333	0.0566667	0.0633333	GH51	ABF	Xylan/Pectin/Xyloglucan
Pensub1|13297	3.38333	6.04	13.5067	4.60333	18.0767	1248.81	4.63667	647.73	24.41	GH51	ABF	Xylan/Pectin/Xyloglucan
Pensub1|2281	10.49	11.9667	44.1267	8.81	169.083	2011.73	24.4367	1343.01	85.9933	GH51	ABF	Xylan/Pectin/Xyloglucan
Pensub1|12201	2.21667	2.83667	6.46333	3.03667	2.73667	17.57	6.18	54.8033	11.14	GH53	GAL	Pectin
Pensub1|6724	0	0	0.0333333	0.01	2.30333	83.04	0.116667	1.29333	0.07	GH54	ABF	Xylan/Pectin/Xyloglucan
Pensub1|4850	0.03	0.203333	0.623333	0.11	1.06333	181.587	0.326667	0.82	0.286667	GH54	ABF	Xylan/Pectin/Xyloglucan
Pensub1|3364	1.92333	2.11667	3.59	1.04333	0.573333	407.677	0.663333	22.3667	3.50333	GH54	ABF	Xylan/Pectin/Xyloglucan
Pensub1|1940	0.0533333	0.01	0.51	0	11.9533	4523.91	1.69667	803.897	1.46667	GH54	ABF	Xylan/Pectin/Xyloglucan
Pensub1|2329	0.0266667	0.106667	0.213333	0.0833333	0.0666667	0.143333	0.123333	0.29	0.253333	GH6	CBH	Cellulose
Pensub1|2291	0.0633333	0.02	0.253333	0.07	0.0466667	0.353333	0.11	0.88	0.463333	GH6	CBH	Cellulose
Pensub1|6027	5.83333	5.96	10.45	6.27667	13.6667	47.3967	8.86333	10.0767	11.9567	GH62	AXH	Xylan
Pensub1|12883	0.303333	0.38	1.93667	0.143333	0.916667	115.69	0.5	16.8733	1.67	GH62	AXH	Xylan
Pensub1|12472	0.0866667	0.336667	1.13	0.05	0.946667	214.19	0.143333	15.8833	1.88333	GH62	AXH	Xylan
Pensub1|3399	0.833333	1.11667	5.99	0.896667	7.18667	1249.4	5.21333	20.1233	9.88333	GH62	AXH	Xylan
Pensub1|13522	0	0	0	0.0233333	0.0833333	0	0	0.04	0	GH67	AGU	Xylan
Pensub1|13523	0	0.0166667	0.0266667	0.0633333	0.05	0.02	0	0.123333	0	GH67	AGU	Xylan
Pensub1|5433	0.656667	0.806667	2.72333	0.353333	27.3833	15.3033	2.12333	33.5467	31.49	GH67	AGU	Xylan
Pensub1|7919	0.0966667	0.253333	1.29667	0.0466667	15.0733	14.76	1.29333	38.2667	68.1867	GH67	AGU	Xylan
Pensub1|2616	0.22	0.2	2.70667	0.27	0.19	0.626667	0.813333	2.78333	1.64	GH7	CBH	Cellulose
Pensub1|3088	0.61	0.896667	2.45333	0.433333	0.523333	2.56	2.73333	6.31667	4.43333	GH7	CBH	Cellulose
Pensub1|2605	4.66	4.52	7.61	5.03333	4.14333	5.27	6.43	6.19667	6.57333	GH7	CBH	Cellulose
Pensub1|2294	4.35	5.79	3.31333	3.39667	5.24333	175.097	1.22333	11.65	6.30667	GH7	CBH	Cellulose
Pensub1|11325	0.0333333	0.06	0.0533333	0.0333333	0.04	0.0266667	0.0333333	0.01	0.113333	GH78	RHA	Pectin
Pensub1|887	0.0666667	0.0466667	0.05	0.103333	0.0666667	0.05	0.246667	0.11	0.166667	GH78	RHA	Pectin
Pensub1|9844	0.04	0.08	0.39	0.0433333	0.0566667	0.18	2.56667	0.9	0.73	GH78	RHA	Pectin
Pensub1|7981	0.02	0.0833333	0.546667	0.0466667	0.0133333	0.383333	6.35333	0.53	0.783333	GH78	RHA	Pectin
Pensub1|9712	0.9	1.02	3.17333	0.883333	1.11	1.49333	8.15333	2.51	3.08333	GH78	RHA	Pectin
Pensub1|5892	10.12	8.78333	10.4733	11.25	7.42667	8.01333	5.90667	7.55333	9.54333	GH78	RHA	Pectin
Pensub1|9834	10.94	11.6333	6.98333	13.6533	9.32	5.04667	5.64333	4.24333	3.21333	GH78	RHA	Pectin
Pensub1|12089	3.73667	3.97667	1.65333	5.54667	2.56667	2.65	3.58	19.4433	2.01333	GH78	RHA	Pectin
Pensub1|13338	0.0633333	0.0266667	0.0133333	0.0533333	0.0366667	0.0366667	64.8833	0.213333	0.0466667	GH78	RHA	Pectin
Pensub1|6051	0.553333	0.946667	3.22667	0.763333	0.59	2.90333	70.9233	4.43	4.05667	GH78	RHA	Pectin
Pensub1|11222	3.20333	4.32667	10.8633	2.63667	5.01	7.05333	228.193	19.9867	37.45	GH78	RHA	Pectin
Pensub1|13583	0.123333	0.07	0.35	0.13	0.16	0.206667	858.097	2.46667	0.803333	GH78	RHA	Pectin
Pensub1|5087	0	0.0133333	0.403333	0	0.0333333	0.49	0.163333	1.15667	2.10667	GH88	UGH	Pectin
Pensub1|1378	0.266667	0.843333	1.84667	0.956667	0.476667	3.2	6.83667	13.9	12.7	GH88	UGH	Pectin
Pensub1|3512	0.233333	0.163333	0.463333	0.283333	27.1967	31.1067	0.3	0.46	0.8	GH93	ABX	Pectin
Pensub1|9022	30.77	38.7567	55.9967	45.0533	61.2333	63.2567	61.77	62.6233	88.1233	GH93	ABX	Pectin
Pensub1|8128	5.43667	8.58667	26.3533	6.63	13.2933	1266.66	16.2267	2603.71	48.7667	GH93	ABX	Pectin
Pensub1|8889	0.06	0.1	0.576667	0.09	0.0666667	13.4333	0.536667	15.63	1.48333	GH95	AFC	Xyloglucan
Pensub1|11908	0.0833333	0.243333	6.83	0.09	4.31	288.6	4.09	127.607	42.16	GH95	AFC	Xyloglucan
Pensub1|12512	2.24333	2.45333	1.51667	2.81	1.61667	1.59333	1.18	7.56667	6.36	PL1	PLY	Pectin
Pensub1|9025	0.0366667	0	0.0366667	0.0533333	0	0.0733333	0.05	0.0366667	0.0633333	PL1_4	PEL	Pectin
Pensub1|1875	2.59333	4.31667	5.13333	2.70333	7.44	6.01333	6.53	9.13	8.04333	PL1_4	PEL	Pectin
Pensub1|1735	1.57	1.47333	1.96333	1.47333	2.32	2.04	1.31333	21.9333	3.36	PL1_4	PEL	Pectin
Pensub1|8338	2.71667	3.83667	7.87333	3.07333	8.35667	6.22	8.91333	24.43	21.6533	PL1_4	PEL	Pectin
Pensub1|6125	0.743333	1.78333	8.47	1.35333	0.943333	1.59667	1.16333	216.903	20.9267	PL1_7	PLY	Pectin
Pensub1|5697	0.0933333	0.116667	0.953333	0.0966667	0.156667	0.886667	9.31	3.85	1.72333	PL4_1	RGL	Pectin
Pensub1|9802	7.36	8.57333	16.6767	7.76667	5.76667	13.2333	297.347	86.18	19.19	PL4_3	RGL	Pectin

## Sheet: T. reesei
Table S4. Expression profiling of CAZymes encoding genes involved in plant polysaccharides degradation in T. reesei.
GeneID	D-glucose	D-fructose	D-galactose	D-mannose	D-xylose	L-arabinose	L-rhamnose	D-galacturonic_acid	D-glucuronic_acid	CAZymes_family	Gene_description	Substrate
Trire_Chr|116025	0	0.03	0	0	0.0433333	0.0166667	0.035	0.0333333	0	AA3_1	CDH	Cellulose
Trire_Chr|110498	0	0	0	0	0.0133333	0	0	0	0	AA9	LPMO	Cellulose
Trire_Chr|116026	0.1	0	0.543333	0.0433333	0.493333	0.113333	0.035	0.103333	0.0966667	AA9	LPMO	Cellulose
Trire_Chr|113794	0.713333	2.61	3.33	1.16	1.8	11.35	3.67	15.3133	6.70667	AA9	LPMO	Cellulose
Trire_Chr|114117	1.28333	0.466667	2.45667	0.836667	15.96	0.55	0.84	0.78	1.10333	CE1	AXE	Xylan
Trire_Chr|111151	13.1133	3.27333	15.2533	7.16	16.7367	3.98333	51.925	6.86667	4.86333	CE1	AXE	Xylan
Trire_Chr|112595	0	0.02	0.02	0	0.01	0.0366667	0	0.39	0.0133333	CE15	GE	Xylan
Trire_Chr|108956	0	0.0266667	0.0233333	0	0.193333	0.886667	0.03	0.32	0.12	CE16	HAE	Xylan/Mannan/Xyloglucan
Trire_Chr|113293	0.18	0.13	0.87	0.253333	1.43667	0.736667	2.64	3.57333	3.98667	CE16	HAE	Xylan/Mannan/Xyloglucan
Trire_Chr|116024	0	0	0	0	0.0633333	0.08	0	0.0166667	0	CE5	AXE	Xylan
Trire_Chr|116889	0	0	0.12	0	0.25	0.166667	0	0	0.0333333	CE5	AXE	Xylan
Trire_Chr|116480	74.8667	43.7667	173.673	66.2	90.9467	72.9833	55.28	37.9533	52.4	CE5	AXE	Xylan
Trire_Chr|108972	0.376667	0.856667	2.59667	0.196667	0.906667	9.36333	43.11	10.02	227.983	CE5	AXE	Xylan
Trire_Chr|109039	0	0.0233333	0.263333	0.0466667	0.15	0.0733333	0.095	0.0533333	0.06	FAE	\	Pectin/Xylan
Trire_Chr|110029	2.43667	0.643333	22.8233	0.283333	3.57	5.43333	3.025	2.99	4.08333	GH1	BGL	Cellulose
Trire_Chr|111512	7.76667	5.47667	29.97	3.22333	11.83	20.5167	16.315	9.26667	15.49	GH1	BGL	Cellulose
Trire_Chr|113231	0	0	0	0	0.0233333	0.04	0	0	0	GH10	XLN	Xylan
Trire_Chr|118807	0	0.0633333	0.0233333	0	0.0766667	181.143	4310.91	125.397	0.43	GH105	URGH	Pectin
Trire_Chr|117055	0	0	0.12	0	0.0166667	0.08	0	0.0566667	0.0566667	GH11	XLN	Xylan
Trire_Chr|115313	0	0	0.04	0	0.0266667	0.126667	0	0	0	GH11	XLN	Xylan
Trire_Chr|112058	4.28667	7.38667	21.9767	4.30667	15.09	22.6633	37.72	47.3133	61.74	GH115	AGU	Xylan
Trire_Chr|114217	0	0	0.0533333	0	0	0.0866667	0	0.0566667	0.0233333	GH12	EGL	Cellulose
Trire_Chr|108817	197.523	89.07	131.663	228.89	157.667	54.8867	73.66	65.2933	92.4067	GH12	EGL	Cellulose
Trire_Chr|113907	32.63	21.0167	13.8733	11.85	14.2	21.9267	22.41	11.4967	46.5833	GH13_1	AMY	Starch
Trire_Chr|113903	0.486667	0.623333	1.05	0.41	0.696667	1.01667	1.81	0.93	1.89667	GH13_40	AGD	Starch
Trire_Chr|109418	1.98333	4.61333	8.71333	1.93	5.41667	13.3467	15.27	40.6467	32.6033	GH13_40	AGD	Starch
Trire_Chr|118624	41.2167	46.1267	14.2767	45.43	23.45	29.9767	59.13	51.0433	56.76	GH133	AMG	Starch
Trire_Chr|118174	16.6767	10.7667	13.5533	18.5867	44.0767	10.0733	40.355	74.07	88.58	GH15	GLA	Starch
Trire_Chr|116296	27.8867	113.95	45.2867	18.48	41.2533	31.9567	134.4	33.57	258.513	GH15	GLA	Starch
Trire_Chr|114033	0	0.01	0.42	0	0.04	0.05	0.01	0.113333	0.656667	GH2	MND	Mannan
Trire_Chr|115509	0.11	0.203333	0.783333	0.0533333	0.82	0.74	0.58	1.32333	1.17	GH2	MND	Mannan
Trire_Chr|111292	4.34667	3.53667	5.74333	4.77	5.17	5.13667	7.755	17.6733	8.69	GH2	MND	Mannan
Trire_Chr|109959	4.04333	5.34333	13.8967	4.10333	10.34	13.2933	11.065	12.8633	21.8967	GH2	MND	Mannan
Trire_Chr|113785	3.29333	10.3267	10.9833	1.21333	0.136667	19.2933	0.41	8.31667	56.8933	GH2	LAC	Pectin/Xyloglucan
Trire_Chr|112598	0.03	0.36	0.786667	0.0333333	0.233333	2.58333	60.495	48.5233	34.94	GH2	MND	Mannan
Trire_Chr|113188	0.0433333	0.13	1.72333	0.0166667	0.2	0.236667	0.18	0.626667	0.22	GH27	AGL	Mannan
Trire_Chr|115464	0.163333	0.34	2.03333	0.0233333	0.306667	1.79333	1.025	0.56	1.26667	GH27	AGL	Mannan
Trire_Chr|110758	0.246667	0.343333	5.80333	0.16	1.42667	0.536667	0.615	0.833333	0.286667	GH27	AGL	Mannan
Trire_Chr|118515	0	0.0933333	0.376667	0.0366667	0.07	1.70667	0.52	5.93	1.88667	GH27	AGL	Mannan
Trire_Chr|113191	0.0166667	0	10.7467	0.0633333	0.0433333	0.06	0.275	0.233333	0.27	GH27	AGL	Mannan
Trire_Chr|115441	0.55	1.41667	17.8867	0.473333	3.32333	3.42667	3.805	8.55333	7.80667	GH27	AGL	Mannan
Trire_Chr|114034	1.28333	1.66	3.36667	1.24333	1.42333	6.76333	11.345	17.39	30.97	GH27	AGL	Mannan
Trire_Chr|114300	0.15	0.333333	64.07	0.06	1.58	28.2233	252.835	105.267	22.5433	GH27	AGL	Mannan
Trire_Chr|115371	0	0	0.16	0	0	1.21667	0	0.106667	0	GH28	XGH	Pectin
Trire_Chr|115372	0.0166667	0	0.143333	0.0166667	0.13	47.71	12.98	63.1467	0.326667	GH28	PGX	Pectin
Trire_Chr|117053	0.22	0.263333	2.08333	0.1	0.573333	4.11	1.585	130.24	0.376667	GH28	PGA	Pectin
Trire_Chr|116633	1.35	2.42667	2.7	1.01667	1.25667	75.11	102.79	149.72	70.6933	GH28	RGX	Pectin
Trire_Chr|115260	0	0	0	0	0.0166667	0.0333333	0	0.0966667	0.13	GH3	BGL/BXL	Cellulose/Xylan
Trire_Chr|110697	0.01	0.02	0.133333	0.0333333	0.11	0.0566667	0.09	0.07	0.113333	GH3	BXL	Xylan
Trire_Chr|114048	0.0666667	0.01	0.02	0.0466667	0.106667	0.166667	0.045	0	0	GH3	BGL	Cellulose
Trire_Chr|114072	0.786667	0.75	9.07	0.43	11.05	1.41333	2.18	1.70667	2.28	GH3	BGL	Cellulose
Trire_Chr|115361	2.07333	3.28	8.48667	2.17	8.10333	9.70667	11.87	8.59333	14.5567	GH3	BGL	Cellulose
Trire_Chr|114160	15.0567	8.54333	6.09	13.87	12.03	5.17667	9.4	10.29	7.09	GH3	BGL	Cellulose
Trire_Chr|109861	1.16667	3.54667	4.37667	1.19333	2.33333	9.13667	25.595	20.79	35.3233	GH3	BGL	Cellulose
Trire_Chr|114049	0.01	0.113333	0.756667	0.0133333	45.9233	84.0333	0.295	0.333333	0.62	GH3	BXL	Xylan
Trire_Chr|110707	5.96667	11.67	25.56	5.34667	11.7733	22.97	44.105	110.68	125.697	GH3	BGL	Cellulose
Trire_Chr|109040	3.67333	11.5767	39.6867	3.98667	9.45333	156.687	148.34	34.9533	103.277	GH3	BGL	Cellulose
Trire_Chr|117523	108.32	477.997	29.6167	13.7067	7.95333	141.403	157.35	274.563	7418.75	GH3	BGL	Cellulose
Trire_Chr|112594	0.0333333	0	0.05	0	0.0166667	0.0366667	0	0	0	GH30_7	EXL	Xylan
Trire_Chr|117721	0.386667	0.296667	6.78333	0.226667	477.78	78.5667	0.79	1.09	1.00667	GH30_7	EXL	Xylan
Trire_Chr|108802	0.0166667	0.173333	1.28333	0.0633333	0.773333	1.44667	0.715	4.24	7.61667	GH31	AGD	Starch
Trire_Chr|110765	0	0	0.806667	0.01	0.0566667	40.7067	1.92	2.46333	0.00666667	GH31	AXL	Xyloglucan
Trire_Chr|109085	84.6567	75.8333	19.47	65.4	27.2133	37.54	49.695	46.43	53.38	GH31	AGD	Starch
Trire_Chr|115357	47.88	60.3633	11.7833	8.49333	10.9	10.3267	21.27	16.1867	162.9	GH31	AGD	Starch
Trire_Chr|114490	2.72333	2.26333	52.95	2.08667	4.29667	115.257	6.095	15.11	9.05667	GH35	LAC	Pectin/Xyloglucan
Trire_Chr|112098	19.67	15.82	6.42667	32.8267	4.10333	11.6733	24.06	24.5933	32.5567	GH36	AGL	Mannan
Trire_Chr|115491	4.13667	7.04667	43.1	4.58667	5.9	124.44	23.545	274.493	40.58	GH36	AGL	Mannan
Trire_Chr|111573	0.09	0.31	3.48	0.1	3.73	15.1533	1.715	14.53	6.61333	GH43	ABF/BXL	Xylan
Trire_Chr|112337	77.2567	33.0267	47.3667	75.41	76.11	26.14	48.34	40.81	45.8633	GH43	ABF/BXL	Xylan
Trire_Chr|116683	0.496667	1.19667	0.116667	0.686667	0.17	0.223333	0.735	0.36	1.20667	GH45	EGL	Cellulose
Trire_Chr|115997	8.96333	10.33	15.37	8.86333	40.07	14.51	26.365	32.61	24.4467	GH5_16	ENDO-BETA-1,6-GALACTANASE	Pectin
Trire_Chr|118801	0.1	0	0.206667	0.16	0.103333	0.0966667	0.095	0.166667	0.0766667	GH5_5	EGL	Cellulose
Trire_Chr|116868	135.973	56.2033	229.993	99.0367	170.91	75.14	75.79	57.3467	82.4533	GH5_5	EGL	Cellulose
Trire_Chr|118469	0.1	0.0166667	0.156667	0	0.0466667	0.193333	0.07	0.08	0.0266667	GH5_7	MAN	Mannan
Trire_Chr|113223	6.38333	10.6833	24.7667	2.64667	22.9467	17.6067	14.945	11.3567	76.44	GH54	ABF	Xylan/Pectin/Xyloglucan
Trire_Chr|114083	0.886667	0.866667	7.95333	0.91	2.80333	133.14	6.13	5.82333	4.43333	GH54	ABF	Xylan/Pectin/Xyloglucan
Trire_Chr|118809	0.24	0.0633333	0.43	0.0933333	0.473333	0.433333	0.465	0.536667	0.41	GH6	CBH	Cellulose
Trire_Chr|110735	0.02	0.03	0.546667	0	0.07	18.6333	0.07	0.116667	0	GH62	AXH	Xylan
Trire_Chr|115805	0.01	0.01	0.0766667	0.01	1.18	5.29	0.165	1	0.843333	GH67	AGU	Xylan
Trire_Chr|111161	0.0333333	0	0	0	0	0	0	0.00666667	0.0266667	GH7	CBH	Cellulose
Trire_Chr|117725	0	0.556667	0.56	0.0666667	0.233333	1.93667	4.91	2.6	2.78	GH7	CBH	Cellulose
Trire_Chr|109516	2.81333	2.82	27.8033	2.91667	20.2933	23.0767	5.85	4.11667	6.60667	GH74	XEG	Xyloglucan
Trire_Chr|110688	0.01	0	0.08	0.0366667	0.0333333	0.28	3.095	1.48667	0.01	GH78	RHA	Pectin
Trire_Chr|115455	0.0766667	0.323333	2.87	0.02	0.866667	1.27667	1.665	3.76333	2.8	GH95	AFC	Xyloglucan
Trire_Chr|117855	0.05	0.196667	0.24	0.05	0.506667	1.29667	1.215	7.76	7.36333	GH95	AFC	Xyloglucan
Trire_Chr|112520	0.41	0.303333	7.78667	0.32	0.973333	1.58333	1.765	3.27333	1.67	GH95	AFC	Xyloglucan
Trire_Chr|110436	0.09	0.0366667	24.1967	0.0966667	4.26	0.263333	0.565	0.673333	1.06333	GH95	AFC	Xyloglucan

## Sheet: P. chrysosporium
Table S4. Expression profiling of CAZymes encoding genes involved in plant polysaccharides degradation in P. chrysosporium.
GeneID	D-glucose	D-fructose	D-galactose	D-mannose	D-xylose	L-arabinose	L-rhamnose	D-galacturonic_acid	D-glucuronic_acid	CAZymes_family	Gene_description	Substrate
Phchr2|2895067	0.546667	0.556667	1.01	0.58	0.906667	0.886667	1.59	0.443333	0.56	AA3_1	CDH	Cellulose
Phchr2|3030424	2.79333	2.36333	2.25333	2.37333	2.40667	3.49333	3.02667	2.36	2.81667	AA3_1	CDH	Cellulose
Phchr2|1610537	2.26	1.99333	2.02667	2.18333	3.1	1.92	2.00667	9.09333	3.16	AA3_1	CDH	Cellulose
Phchr2|2982319	0.303333	0.423333	0.386667	0.15	0.353333	0.526667	0.343333	0.403333	0.23	AA9	LPMO	Cellulose
Phchr2|2908293	0.6	0.51	0.846667	0.8	0.66	0.533333	0.526667	0.406667	0.793333	AA9	LPMO	Cellulose
Phchr2|2934397	0.546667	0.436667	0.703333	0.506667	0.703333	0.68	0.97	0.76	0.746667	AA9	LPMO	Cellulose
Phchr2|3027731	1.26333	1.01333	1.37	1.39	1.34	1.93667	2.27333	1.6	1.60333	AA9	LPMO	Cellulose
Phchr2|2976448	0.36	0.413333	0.596667	0.246667	0.556667	2.70333	0.673333	0.543333	0.493333	AA9	LPMO	Cellulose
Phchr2|2975821	2.14333	2.38667	2.22667	2.34667	2.79333	2.93667	0.913333	1.24667	2.56667	AA9	LPMO	Cellulose
Phchr2|3004691	2.16667	2.19667	2.61667	1.85333	2.26667	1.67333	3.1	2.32333	2.10333	AA9	LPMO	Cellulose
Phchr2|2980158	3.37333	2.85667	3.18333	3.24667	3.52333	3.2	4.02333	2.63	2.67667	AA9	LPMO	Cellulose
Phchr2|3040475	2.57333	2.36	3.13	3.41	3.04333	2.61	4.32333	1.52333	3.48333	AA9	LPMO	Cellulose
Phchr2|3029242	3.78	2.96333	3.89333	2.82	3.15	4.54333	4.96	3.51333	4.04667	AA9	LPMO	Cellulose
Phchr2|3003776	4.71	4.37	5.20333	5.03	4.66667	4.28333	6.16	5.32	4.54333	AA9	LPMO	Cellulose
Phchr2|3005492	4.89333	4.80333	6.17333	4.96	5.05333	5.47667	7.55333	4.25333	4.33	AA9	LPMO	Cellulose
Phchr2|2982894	7.02	7.89667	6.97667	6.62667	7.54333	7.62667	8.91333	5.72	6.9	AA9	LPMO	Cellulose
Phchr2|2983015	12.6967	12.2733	12.0867	12.2633	13.27	12.8333	13.7233	11.5167	10.58	AA9	LPMO	Cellulose
Phchr2|1216344	26.25	19.52	20.37	20.4933	22.0933	21.2967	25.5933	28.1333	22.83	AA9	LPMO	Cellulose
Phchr2|2983017	10.19	7.52333	5.55667	8.60667	6.47667	5.10667	4.83	33.7333	8.39	AA9	LPMO	Cellulose
Phchr2|3005482	36.9667	38.7	36.24	36.7133	37.2233	34.37	32.1333	42.59	34.4633	AA9	LPMO	Cellulose
Phchr2|3026777	61.6567	57.62	70.8867	76.6467	91.1667	89.9233	101.87	76.0267	85.87	AA9	LPMO	Cellulose
Phchr2|42616	536.25	405.98	408.093	458.04	432.173	450.067	529.557	514.677	513.57	AA9	LPMO	Cellulose
Phchr2|2966850	0	0	0	0	0	0	0	0	0	CE1	AXE	Xylan
Phchr2|3032602	0	0	0	0	0	0	0	0	0	CE1	AXE	Xylan
Phchr2|3032604	0	0	0	0	0	0	0	0	0	CE1	AXE	Xylan
Phchr2|135348	0.103333	0.153333	0.123333	0.0533333	0.146667	0.106667	0.17	0.126667	0.0466667	CE1	AXE	Xylan
Phchr2|126075	1.42	1.29667	1.60333	1.16333	1.73667	5.73333	3.06	3.46333	1.78	CE1	AXE	Xylan
Phchr2|2983171	5.13667	4.48667	6.37667	4.76333	5.34667	8.54667	7.97667	6.76667	5.49	CE1	AXE	Xylan
Phchr2|2918304	3.2	2.83333	3.10667	3.06	2.93667	3.82	2.94333	4.30333	2.68333	CE15	GE	Xylan
Phchr2|2912243	7.47667	6.91	6.59333	6.39667	6.41333	7.42667	6.25333	52.5733	5.67	CE15	GE	Xylan
Phchr2|3038104	0.176667	0.1	0.16	0.103333	0.106667	0.13	0.126667	0.133333	0.17	CE16	AXE	Xylan
Phchr2|3004047	0.0866667	0.11	0.14	0.09	0.06	0.23	0.0933333	0.613333	0.0833333	CE16	AXE	Xylan
Phchr2|2967260	0.673333	0.596667	1.06333	0.656667	0.676667	1.02667	1.47	1.23333	0.656667	CE16	HAE	Xylan/Mannan/Xyloglucan
Phchr2|2974203	3.55	4.01	4.58667	3.11333	3.78333	8.88	7.24	4.73667	3.42667	CE16	HAE	Xylan/Mannan/Xyloglucan
Phchr2|2945410	14.3267	18.31	20.65	14.12	14.4433	20.6067	23.6767	28.72	24.9767	CE16	HAE	Xylan/Mannan/Xyloglucan
Phchr2|2944067	27.3633	26.48	29.0733	35.04	29.6833	28.03	31.2533	29.1867	30.3667	CE16	HAE	Xylan/Mannan/Xyloglucan
Phchr2|2974034	71.6333	77.84	83.0933	67.0833	69.47	87.6367	103.13	85.63	76.14	CE16	HAE	Xylan/Mannan/Xyloglucan
Phchr2|2934294	3.39	4.96667	5.97333	2.45	3.73667	7.10667	7.13333	62.6367	9.32667	CE8	PME	Pectin
Phchr2|2989297	4.70667	5.05	9.11	4.12	4.40667	7.84	9.43333	143.077	28.71	CE8	PME	Pectin
Phchr2|2913347	4.43	5.32333	5.24	4.86667	5.50667	4.62667	4.88	3.53667	5.51	FAE	\	Pectin/Xylan
Phchr2|2903670	5.5	5.33667	6.98667	5.47333	5.86667	8.13667	7.43667	11.7433	6.39667	GH1	BGL	Cellulose
Phchr2|2902324	7.44333	7.80667	9.34667	9.72	14.3567	19.05	10.64	42.25	8.27	GH1	BGL	Cellulose
Phchr2|2983729	0.803333	0.86	0.946667	0.86	1.37333	1.08667	1.13667	1.09667	1.11	GH10	XLN	Xylan
Phchr2|2935636	1.17667	0.88	1.06333	0.96	1.04	1.18	1.43667	1.45333	0.79	GH10	XLN	Xylan
Phchr2|2903539	1.68667	1.70333	2.04333	1.54333	2.65	2.63667	2.73	1.16667	1.43333	GH10	XLN	Xylan
Phchr2|3024004	4.88667	5.58	6.11	5.91333	4.65667	6.24	8.64667	11.3	8.71667	GH10	XLN	Xylan
Phchr2|3030351	5.16333	5.26	5.14333	4.91333	6.98667	8.84667	5.43	25.62	7.41333	GH10	XLN	Xylan
Phchr2|3042040	0.77	0.86	4.26667	0.473333	1.21	8.39333	6.34667	35.2	2.39	GH10	XLN	Xylan
Phchr2|2905606	1.85	2.06667	2.13	1.79	2.5	6.57667	3.08333	2.25333	1.84667	GH11	XLN	Xylan
Phchr2|2910342	3.16	2.98667	4.23667	3.25667	3.39333	9.02	5.21333	37.1133	3.47333	GH115	AGU	Xylan
Phchr2|1416762	3.19333	3.61	3.41333	3.04	3.73667	4.72	4.84333	13.22	4.69667	GH12	XEG	Xyloglucan
Phchr2|3007125	10.21	10.95	13.19	10.9433	10.3967	13.57	17.5867	11.4633	12.08	GH12	EGL	Cellulose
Phchr2|3001496	139.727	138.833	202.81	140.87	200.23	209.333	252.227	245.793	258.41	GH13_1	AMY	Starch
Phchr2|2983917	361.283	300.31	295.897	411.457	359.207	248.123	271.153	661.507	527.17	GH13_1	AMY	Starch
Phchr2|2911333	17.29	18.45	15.92	15.67	17.4467	14.89	12.92	6.4	14.99	GH13_40	AGD	Starch
Phchr2|2661256	108.59	118.863	127.073	104.99	132.483	122.503	95.0833	79.3333	149.04	GH13_40	AGD	Starch
Phchr2|2917244	7.82	8.34	10.1567	8.77333	8.16667	9.60333	10.6867	9.62	9.70333	GH13_5	AMY	Starch
Phchr2|1521209	0.43	0.24	0.36	0.433333	0.123333	0.156667	0.286667	0.146667	0.153333	GH131	EGL	Cellulose
Phchr2|3031966	1.36	1.62667	1.51333	1.96667	1.35333	1.69667	1.57667	1.25	2.58	GH131	EGL	Cellulose
Phchr2|138739	9.40333	8.37667	9.25	8.58333	8.29667	9.54	10.8333	8.97667	8.69	GH131	EGL	Cellulose
Phchr2|3024363	18.3033	21.27	18.6933	21.8833	21.2867	22.0467	21.1933	14.4033	16.3	GH133	AMG	Starch
Phchr2|3030418	40.5633	47.8633	57.31	48.33	55.7167	57.1733	64.4133	78.2633	116.707	GH15	GLA	Starch
Phchr2|2909460	25.59	23.6733	61.3333	19.55	22.4533	69.0733	95.81	159.197	132.997	GH15	GLA	Starch
Phchr2|2919132	7.07333	5.94667	6.43667	5.82	7.40333	6.23333	6.99667	14.3633	7.02667	GH2	MND	Mannan
Phchr2|139304	10.9367	12.0833	13.97	10.3867	13.45	17.4767	17.86	27.4567	19.2033	GH2	MND	Mannan
Phchr2|3010808	0.94	1.04667	1.18667	0.883333	1.08333	0.9	1.72	1.14667	1.08667	GH27	AGL	Mannan
Phchr2|2981806	16.21	20.78	29.9933	12.8867	17.29	32.8367	44.85	58.5033	38.18	GH27	AGL	Mannan
Phchr2|3005667	10.54	13.77	14.62	8.03	9.89667	16.6633	19.15	74.1767	37.8	GH27	AGL	Mannan
Phchr2|2916357	0.91	0.71	0.95	0.79	0.82	0.996667	1.38333	0.92	0.546667	GH28	RHG	Pectin
Phchr2|2904202	1.33	1.44333	1.95667	1.52667	1.42	2.18333	2.13	3.54	1.92667	GH28	PGA	Pectin
Phchr2|2979830	0.37	0.353333	0.65	0.343333	0.21	0.47	0.6	14.0467	1.15333	GH28	RGX	Pectin
Phchr2|2989563	3.49333	4.06667	11.3733	2.35333	3.12667	10.6233	11.9533	193.07	21.2633	GH28	PGA	Pectin
Phchr2|3027410	25.82	28.37	55.2967	21.96	25.2367	47.53	59.2633	742.443	114.84	GH28	PGX	Pectin
Phchr2|2898439	0.0566667	0.0366667	0.0433333	0.05	0.0766667	0.04	0.113333	0.0933333	0.0766667	GH3	BGL	Cellulose
Phchr2|2912549	1.79333	1.55	2.16	1.72	2.04667	2.12333	2.7	1.47	1.85333	GH3	BGL	Cellulose
Phchr2|1854721	1.56667	1.6	2.26667	2.76	2.09667	1.55	1.28	1.42333	1.84333	GH3	BGL	Cellulose
Phchr2|3002242	3.01333	3.6	4.10333	3.33	3.5	4.06333	5.19333	3.65	3.14333	GH3	BGL	Cellulose
Phchr2|2919526	3.03667	2.29	2.91667	2.56667	2.96667	3.11	3.37667	6.68667	3.75667	GH3	BXL	Xylan
Phchr2|3024052	3.12333	3.32667	3.84	2.67333	3.12	3.88	5.17667	8.58667	3.28667	GH3	BGL/BXL	Cellulose/Xylan
Phchr2|3003144	2.68333	2.45333	3.19333	2.93333	2.95	4.83	3.65333	19.1233	3.61	GH3	BGL	Cellulose
Phchr2|2908992	4.08667	4.51	4.96333	3.68	6.82667	16.8733	7.18667	46.53	4.77667	GH3	BGL	Cellulose
Phchr2|2945552	41.95	48.7133	52.48	33.95	38.97	53.3867	57.8533	60.6567	56.8667	GH3	BGL	Cellulose
Phchr2|2974470	21.9967	26.1967	21.35	22.9367	20.83	22.8233	14.7233	89.81	14.4533	GH3	BGL	Cellulose
Phchr2|3029505	1.16	1.32667	1.75667	1.3	1.24667	1.56	1.91667	0.956667	1.35333	GH31	AGD	Starch
Phchr2|3022485	3.56333	3.56667	3.68667	3.09333	3.28333	5.22333	4.80667	31.79	5.69	GH31	AXL	Xyloglucan
Phchr2|2950055	43.88	40.5867	39.1667	41.8167	42.8567	37.23	33.0867	26.5767	35.39	GH31	AGD	Starch
Phchr2|135833	54.5633	60.36	48.4367	55.71	54.55	48.85	44.0267	35.31	47.3833	GH31	AGD	Starch
Phchr2|3029525	37.04	37.3067	69.39	29.8367	46.0533	87.72	113.343	82.3367	87.44	GH31	AGD	Starch
Phchr2|2895063	88.6733	110.517	177.927	57.5933	101.553	183.987	231.873	189.567	159.897	GH31	AGD	Starch
Phchr2|2920193	0.223333	0.263333	0.356667	0.19	0.266667	0.29	0.683333	0.536667	0.296667	GH35	LAC	Pectin/Xyloglucan
Phchr2|2986919	12.13	13.2467	18.8033	9.89333	11.4933	21.4833	33.0533	28.7933	20.42	GH35	LAC	Pectin/Xyloglucan
Phchr2|2990791	21.71	23.5367	28.2467	20.8733	21.9933	28.7867	32.8	108.363	34.6933	GH35	LAC	Pectin/Xyloglucan
Phchr2|2933015	0.483333	0.243333	0.623333	0.346667	0.33	0.706667	0.67	4.72333	0.563333	GH43	ABN	Pectin
Phchr2|133070	6.25667	5.17	6.12333	4.09667	5.18333	7.00667	8.2	4.48	5.8	GH43	ABN	Pectin
Phchr2|2896433	14.7	18.39	45.3	9.57667	13.9867	50.4933	60.66	1324.65	165.793	GH43	ABF/BXL	Xylan
Phchr2|3004240	5.87667	6.11	6.45667	6.18333	7.07333	8.23333	6.86333	5.09	6.12667	GH45	EGL	Cellulose
Phchr2|2980868	10.6967	11.0133	13.5233	10.0167	12.0033	13.71	17.2333	18.3633	15.9067	GH45	EGL	Cellulose
Phchr2|3007303	10.5067	11.2567	10.1567	9.84667	11.2767	13.0233	12.1167	19.48	10.2333	GH5_22	EGL	Cellulose
Phchr2|2989703	14.3767	16.0533	22.7733	10.9233	31.7	72.0567	26.0467	328.32	24.9167	GH5_22	EGL	Cellulose
Phchr2|2985730	5.63667	5.89333	8.33	5.39667	6.62667	9.4	13.64	10.16	10.19	GH5_5	EGL	Cellulose
Phchr2|2981757	11.3667	11.29	14.8467	12.8833	11.01	14.64	17.2733	18.73	17.16	GH5_5	EGL	Cellulose
Phchr2|140501	5.76333	6.01333	7.13667	6.19	6.38667	7.20333	7.47	7.74667	6.84667	GH5_7	MAN	Mannan
Phchr2|2955500	4.10333	4.70333	5.20333	4.66667	4.36	5.98333	7.4	8.42	5.82	GH5_7	MAN	Mannan
Phchr2|3029839	3.40667	3.61667	4.02333	3.08	3.01667	8.36333	5.66333	51.2967	5.02667	GH5_7	MAN	Mannan
Phchr2|3037385	1.55	1.43	2.20333	1.38	1.64	1.87667	2.46667	2.55	1.57	GH51	ABF	Xylan/Pectin/Xyloglucan
Phchr2|2954077	0.23	0.34	0.626667	0.246667	0.263333	0.736667	0.87	20.7167	2.91	GH51	ABF	Xylan/Pectin/Xyloglucan
Phchr2|2983356	1.92	2.37333	2.44333	1.73333	2.13333	2.14333	2.93667	2.76333	2.25	GH53	GAL	Pectin
Phchr2|2965119	4.70333	4.38667	13.24	2.52	4.53333	26.7633	11.6433	10.8533	14.58	GH6	CBH	Cellulose
Phchr2|2976245	0.433333	0.393333	0.403333	0.48	0.486667	0.566667	0.56	0.393333	0.446667	GH7	CBH	Cellulose
Phchr2|2976248	0.96	1.02	1.03	0.81	0.736667	0.86	1.36667	0.836667	0.996667	GH7	CBH	Cellulose
Phchr2|3007720	1.17	1.24	0.643333	1.05333	1.78333	1.42667	1.47333	0.82	1.10667	GH7	CBH	Cellulose
Phchr2|137042	1.08333	1.22333	1.90667	1.04333	1.63333	2.02667	3.18	1.80667	1.55333	GH7	CBH	Cellulose
Phchr2|3024803	5.91	4.89667	4.33667	5.21667	5.43333	4.82667	6.46	6.58	4.24667	GH7	CBH	Cellulose
Phchr2|2971601	6.35333	5.50333	6.37667	5.29333	6.20667	9.72667	8.11667	6.34333	5.59	GH7	CBH	Cellulose
Phchr2|2971598	7.91	8.09	9.92667	7.91	8.06	10.0067	13.0067	8.17333	7.98	GH7	CBH	Cellulose
Phchr2|137372	11.68	10.5267	10.76	7.96333	11.06	20.3933	12.3667	17.4933	11.53	GH7	CBH	Cellulose
Phchr2|2912797	0.33	0.263333	0.29	0.333333	0.33	0.273333	0.41	0.306667	0.32	GH74	XEG	Xyloglucan
Phchr2|2927412	0.553333	0.516667	0.52	0.72	0.503333	0.41	0.79	0.253333	0.4	GH74	XEG	Xyloglucan
Phchr2|3091442	1.25	1.11667	1.40667	1.32	1.11667	1.44333	1.62	1.80333	1.85	GH74	XEG	Xyloglucan
Phchr2|3043746	2.41667	1.88667	2.62333	1.9	1.63	2.38	3.18333	3.06	3.05	GH74	XEG	Xyloglucan
Phchr2|2934334	2.19	2.42333	2.83	2.08667	2.17333	2.93	3.43	25.95	4.35	GH78	RHA	Pectin
Phchr2|840	57.3467	52.5633	62.69	52.5167	62.6167	57.48	63.4433	179.99	135.067	GH88	UGH	Pectin
Phchr2|2914430	10.1033	10.5867	13.7733	9.85667	10.26	13.6267	18.3333	17.3667	13.69	GH95	AFC	Xyloglucan

## Sheet: D. squalens
Table S4. Expression profiling of CAZymes encoding genes involved in plant polysaccharides degradation in D. squalens.
GeneID	D-glucose	L-arabinose	L-rhamnose	D-galactose	D-mannose	D-xylose	CAZymes_family	Gene_description	Substrate
Dicsqu464_1|911527	1.89	2.855	4.485	3.255	2.6	3.45	AA3_1	CDH	Cellulose
Dicsqu464_1|1015695	7.465	18.17	10.275	7.045	5.865	15.09	AA3_1	CDH	Cellulose
Dicsqu464_1|1023488	0.775	1.4	1.61	0.775	0.79	0.95	AA9	LPMO	Cellulose
Dicsqu464_1|917886	1.105	1.115	1.485	0.79	0.8	1.935	AA9	LPMO	Cellulose
Dicsqu464_1|952066	1.315	1.765	1.93	2.425	1.445	1.79	AA9	LPMO	Cellulose
Dicsqu464_1|972934	4.89	6.8	5.99	2.9	3.65	7.06	AA9	LPMO	Cellulose
Dicsqu464_1|815832	5.54	7.32	6.82	3.61	5.515	6.195	AA9	LPMO	Cellulose
Dicsqu464_1|928670	13.14	9.3	2.7	2.775	3.76	6.145	AA9	LPMO	Cellulose
Dicsqu464_1|931159	11.825	13.515	9.065	6.015	4.415	8.935	AA9	LPMO	Cellulose
Dicsqu464_1|975963	5.515	4.415	2.2	3.845	14.7	6.38	AA9	LPMO	Cellulose
Dicsqu464_1|1017331	11.035	16.73	4.4	7.9	6.725	11.445	AA9	LPMO	Cellulose
Dicsqu464_1|962133	14.54	11.915	17.275	13.985	17.9	17.14	AA9	LPMO	Cellulose
Dicsqu464_1|948592	15.745	32.94	23.97	19.065	23.275	35.95	AA9	LPMO	Cellulose
Dicsqu464_1|399056	16.85	38.185	14.69	12.225	11.22	26.095	AA9	LPMO	Cellulose
Dicsqu464_1|512221	18.895	41.81	16.97	11.865	10.685	28.155	AA9	LPMO	Cellulose
Dicsqu464_1|875654	59.595	76.86	48.67	52.935	71.735	63.42	AA9	LPMO	Cellulose
Dicsqu464_1|465156	32.085	129.89	42.155	28.2	13.475	72.075	AA9	LPMO	Cellulose
Dicsqu464_1|263690	163.225	138.91	84.055	129.145	123.215	134.175	AA9	LPMO	Cellulose
Dicsqu464_1|883647	1720.33	1849.22	2668.12	2526.64	1656.99	2217.55	AA9	LPMO	Cellulose
Dicsqu464_1|930449	3.95	4.65	10.3	4.635	7.375	6.745	CE1	AXE	Xylan
Dicsqu464_1|929528	4.615	16.03	21.685	20.97	5.405	8	CE12	RGAE	Pectin
Dicsqu464_1|978188	8.6	9.875	26.185	19.79	6.48	16.77	CE12	RGAE	Pectin
Dicsqu464_1|937833	8.785	13.44	23.485	22.59	10.19	18.51	CE15	GE	Xylan
Dicsqu464_1|933193	3.74	55.16	94.51	18.595	6.07	19.25	CE15	GE	Xylan
Dicsqu464_1|1037119	2.05	2.475	1.71	1.645	2.925	3.21	CE16	AXE	Xylan
Dicsqu464_1|1040576	3.905	5.9	1.62	2.065	1.98	3.5	CE16	HAE	Xylan/Mannan/Xyloglucan
Dicsqu464_1|982102	7.075	7.48	6.81	6.76	3.855	4.455	CE16	HAE	Xylan/Mannan/Xyloglucan
Dicsqu464_1|863600	3.335	6.815	15.535	9.31	4.015	3.74	CE16	AXE	Xylan
Dicsqu464_1|854793	13.92	11.485	8.6	11.365	15.78	15.28	CE16	HAE	Xylan/Mannan/Xyloglucan
Dicsqu464_1|912132	27.535	24.56	32.785	27.58	30.875	25.915	CE16	HAE	Xylan/Mannan/Xyloglucan
Dicsqu464_1|920795	19.29	49.835	40.395	34.31	20.315	30.575	CE16	AXE	Xylan
Dicsqu464_1|940487	32.125	43.155	55.905	64.415	28.565	38.015	CE16	HAE	Xylan/Mannan/Xyloglucan
Dicsqu464_1|911315	78.38	82.01	74.685	91.785	50.845	53.695	CE16	HAE	Xylan/Mannan/Xyloglucan
Dicsqu464_1|920797	25.425	94.215	93.895	79.11	33.405	72.855	CE16	AXE	Xylan
Dicsqu464_1|915707	15.435	19.95	29.05	33.53	14.68	24.475	CE8	PME	Pectin
Dicsqu464_1|944781	15.505	20.365	38.12	32.415	18.11	20.815	CE8	PME	Pectin
Dicsqu464_1|929479	17.26	16.51	50.595	32.18	14.735	24.515	CE8	PME	Pectin
Dicsqu464_1|917597	3.43	2.67	3.63	2.77	3.58	4.275	FAE	\	Pectin/Xylan
Dicsqu464_1|809771	4.035	4.91	8.64	4.75	3.365	4.125	FAE	\	Pectin/Xylan
Dicsqu464_1|829728	10.55	17.9	17.415	15.855	9.25	19.735	GH1	BGL	Cellulose
Dicsqu464_1|921510	16.74	19.85	33.65	21.98	7.41	15.13	GH1	BGL	Cellulose
Dicsqu464_1|156471	18.9	29.65	25.585	22.1	19.515	39.61	GH1	BGL	Cellulose
Dicsqu464_1|810461	0.905	2.92	1.14	2.01	1.65	0.93	GH10	XLN	Xylan
Dicsqu464_1|932722	9.285	23	11.26	20.68	5.495	9.395	GH10	XLN	Xylan
Dicsqu464_1|933288	1.455	3.45	33.315	3.145	0.74	1.065	GH10	XLN	Xylan
Dicsqu464_1|945667	7.275	36.315	10.24	5.29	4.015	22.06	GH10	XLN	Xylan
Dicsqu464_1|513778	3.835	107.85	161.09	44.39	8.17	27.48	GH10	XLN	Xylan
Dicsqu464_1|962448	4.57	5.085	5.875	6.745	3.75	3.28	GH105	URGH	Pectin
Dicsqu464_1|853555	2.625	4.075	4.9	4.97	2.85	4.395	GH115	AGU	Xylan
Dicsqu464_1|1038213	4.165	9.09	7.79	8.975	3.745	4.66	GH115	AGU	Xylan
Dicsqu464_1|725679	4.115	5.365	3.655	3.535	3.72	4.995	GH12	EGL	Cellulose
Dicsqu464_1|417119	15.1	15.475	12.45	8.545	5.825	15.75	GH12	XEG	Xyloglucan
Dicsqu464_1|934973	30.91	36.1	44.975	35.915	37.705	36.61	GH12	EGL	Cellulose
Dicsqu464_1|942748	8.465	13.32	12.145	12.045	9.875	12.04	GH13_1	AMY	Starch
Dicsqu464_1|912876	99.31	206.695	296.92	190.15	124.825	174.425	GH13_1	AMY	Starch
Dicsqu464_1|879713	9.7	6.375	3.975	7.035	9.64	9.86	GH13_5	AMY	Starch
Dicsqu464_1|935884	11.17	7.955	11.97	6.91	8.495	9.65	GH131	EGL	Cellulose
Dicsqu464_1|972433	8.41	13.125	9.185	7	7.645	9.2	GH131	EGL	Cellulose
Dicsqu464_1|931204	7.165	14.97	9.45	6.31	6.01	14.325	GH131	EGL	Cellulose
Dicsqu464_1|814419	66.055	60.535	46.83	61.14	42.26	57.125	GH133	AMG	Starch
Dicsqu464_1|825142	31.355	32.02	19.59	32.595	29.89	31.47	GH15	GLA	Starch
Dicsqu464_1|845075	214.775	278.23	192.29	293.645	207.895	293.185	GH15	GLA	Starch
Dicsqu464_1|918405	4.08	6.38	14.24	7.075	4.98	7.495	GH2	MND	Mannan
Dicsqu464_1|908162	8.805	11.13	12.65	13.685	15.32	9.375	GH2	MND	Mannan
Dicsqu464_1|915337	50.365	44.945	46.345	41.23	33.485	46.345	GH2	MND	Mannan
Dicsqu464_1|981883	203.595	401.87	345.965	375.26	146.71	287.88	GH2	MND	Mannan
Dicsqu464_1|830252	1.265	2.4	2.455	3.725	2.725	1.94	GH27	AGL	Mannan
Dicsqu464_1|832953	5.945	3.175	4.355	4.355	5.96	5.035	GH27	AGL	Mannan
Dicsqu464_1|938389	29.95	39.92	21.405	27.645	15.93	30.59	GH27	AGL	Mannan
Dicsqu464_1|804815	118.08	231.645	207.415	220.255	138.005	218.895	GH27	AGL	Mannan
Dicsqu464_1|939846	59.34	313.815	448.55	252.855	76.025	221.745	GH27	AGL	Mannan
Dicsqu464_1|920352	232.615	580.66	302.405	420.5	234.17	478.335	GH27	AGL	Mannan
Dicsqu464_1|925059	8.575	8.545	11.83	11.625	12.08	11.11	GH28	PGX	Pectin
Dicsqu464_1|973573	6.22	12.95	27.56	13.895	8.215	17.97	GH28	RGX	Pectin
Dicsqu464_1|914697	20.7	20.43	24.04	34.56	10.42	16.875	GH28	RHG	Pectin
Dicsqu464_1|50651	13.1	16	39.62	40.34	9.035	20.73	GH28	PGA	Pectin
Dicsqu464_1|841467	10.46	11.425	49.085	20.37	3.93	11.82	GH28	PGA	Pectin
Dicsqu464_1|960291	14.815	39.41	59.28	35.31	15.71	25.085	GH28	PGX	Pectin
Dicsqu464_1|961557	22.875	42.57	89.375	73.165	22.77	46.47	GH28	RGX	Pectin
Dicsqu464_1|922530	11.885	9.675	9.715	9.765	7.7	11.22	GH3	BGL	Cellulose
Dicsqu464_1|1001790	4.735	8.905	18.145	6.095	5.915	10.5	GH3	BGL	Cellulose
Dicsqu464_1|1043122	15.9	15.81	20.39	17.08	7.61	11.1	GH3	BXL	Xylan
Dicsqu464_1|972434	13.34	21.54	36.445	19.68	21.93	29.72	GH3	BGL	Cellulose
Dicsqu464_1|981294	19.715	39.72	26.965	33.51	14.35	37.2	GH3	BGL/BXL	Cellulose/Xylan
Dicsqu464_1|931309	30.795	36.295	17.38	33.04	29.46	52.155	GH3	BGL	Cellulose
Dicsqu464_1|941182	215.89	364.325	215.2	374.34	198.83	282.38	GH3	BGL	Cellulose
Dicsqu464_1|952873	1.2	1.605	2.655	1.77	0.97	1.72	GH31	AGD	Starch
Dicsqu464_1|912782	26.83	34.085	24.945	29.365	27.445	35.045	GH31	AXL	Xyloglucan
Dicsqu464_1|981588	27.51	44.15	30.14	49.845	17.61	38.785	GH31	AGD	Starch
Dicsqu464_1|1039135	55.205	52.86	31.4	50.16	52.56	55.955	GH31	AGD	Starch
Dicsqu464_1|854872	48.05	60.195	42.575	76.01	32.35	58.645	GH31	AGD	Starch
Dicsqu464_1|871124	111.305	208.02	136.675	165.885	102.84	172.19	GH31	AGD	Starch
Dicsqu464_1|995407	1.46	2.005	2.485	1.865	1.275	2.435	GH32	INX	Inulin
Dicsqu464_1|197587	3.56	3.72	5.615	4.97	3.965	4.21	GH32	INX	Inulin
Dicsqu464_1|856119	1.825	4.96	9.695	4.025	2.77	4.55	GH35	LAC	Pectin/Xyloglucan
Dicsqu464_1|979375	12.255	13.8	11.675	13.45	14.1	14.73	GH35	LAC	Pectin/Xyloglucan
Dicsqu464_1|1040936	97.145	528.03	1101.32	516.92	110.72	335.375	GH35	LAC	Pectin/Xyloglucan
Dicsqu464_1|815111	0.575	1.735	0.89	1.73	1.46	0.735	GH43	ABN	Pectin
Dicsqu464_1|999073	1.465	15.835	2.225	11.635	9.03	10.15	GH43	ABN	Pectin
Dicsqu464_1|928226	5.745	10.12	16.455	11.135	3.92	10.86	GH43	ABN	Pectin
Dicsqu464_1|838102	14.055	22.085	12.065	22.995	12.8	15.435	GH43	ABF/BXL	Xylan
Dicsqu464_1|313068	16.51	38.4	37.04	37.865	9.94	20.095	GH43	ABN	Pectin
Dicsqu464_1|191860	119.42	273.66	744.86	415.35	115.575	409.23	GH43	ABN	Pectin
Dicsqu464_1|932646	6.675	8.325	10.6	8.815	7.945	11.095	GH44	XEG	Xyloglucan
Dicsqu464_1|993254	5.145	17.3	21.565	12.955	6.505	12.68	GH45	EGL	Cellulose
Dicsqu464_1|991840	24.065	40.165	7.01	24.005	15.475	24.265	GH45	EGL	Cellulose
Dicsqu464_1|882755	92.98	201.305	714.355	154.065	124.165	238.325	GH45	EGL	Cellulose
Dicsqu464_1|970297	3.865	6.025	7.85	5.11	3.3	5.74	GH5_22	EGL	Cellulose
Dicsqu464_1|938021	12.425	9.74	3.885	8.825	14.14	7.96	GH5_22	EGL	Cellulose
Dicsqu464_1|946842	5.34	13.035	7.645	6.345	3.645	8.96	GH5_5	EGL	Cellulose
Dicsqu464_1|830363	9.575	17.13	5.895	8.035	6.29	9.8	GH5_5	EGL	Cellulose
Dicsqu464_1|955303	40.6	38.425	17.015	30.735	31.205	25.985	GH5_5	EGL	Cellulose
Dicsqu464_1|811661	45.72	94.29	57.795	72.125	37.505	77.24	GH5_7	MAN	Mannan
Dicsqu464_1|825072	22.27	109.07	30.085	44.425	22.64	38.47	GH5_7	MAN	Mannan
Dicsqu464_1|922833	27.425	13.86	9.525	18.79	18.18	11.74	GH51	ABF	Xylan/Pectin/Xyloglucan
Dicsqu464_1|849572	28.885	80.68	75.855	70.265	20.615	43.315	GH51	ABF	Xylan/Pectin/Xyloglucan
Dicsqu464_1|809376	10.015	14.475	14.845	12.865	9.525	8.4	GH53	GAL	Pectin
Dicsqu464_1|803735	41.085	205.35	94.94	59.035	29.86	86.26	GH6	CBH	Cellulose
Dicsqu464_1|951822	0	0.26	0	0	0	0	GH7	CBH	Cellulose
Dicsqu464_1|946952	18.4	46.09	4.285	9.91	16.04	14.44	GH7	CBH	Cellulose
Dicsqu464_1|944872	29.71	33.34	13.415	11.79	12.335	50.51	GH7	CBH	Cellulose
Dicsqu464_1|918783	7.675	102.515	33.485	19.43	9.305	44.555	GH7	CBH	Cellulose
Dicsqu464_1|805675	14.96	18.155	3.665	4.02	3.945	21.415	GH74	XEG	Xyloglucan
Dicsqu464_1|976199	0.29	0	0	0.315	0	0	GH78	RHA	Pectin
Dicsqu464_1|658837	0.47	0	0.495	0	0.485	0.485	GH78	RHA	Pectin
Dicsqu464_1|923764	0.385	0.32	0.755	1.01	0.21	0.585	GH78	RHA	Pectin
Dicsqu464_1|973913	2.345	2.83	3.65	2.13	0.955	1.44	GH78	RHA	Pectin
Dicsqu464_1|905635	4.045	7.74	5.565	6.245	3.395	6.9	GH78	RHA	Pectin
Dicsqu464_1|816118	6.535	15.235	21.465	17.48	6.56	17.515	GH78	RHA	Pectin
Dicsqu464_1|937177	7.67	15.27	23.425	18.78	8.82	18.88	GH78	RHA	Pectin
Dicsqu464_1|940727	84.355	81.24	36.96	60.13	88.22	69.75	GH88	UGH	Pectin
Dicsqu464_1|17723	10.975	27.92	25.835	25.635	10.995	14.2	GH93	ABX	Pectin
Dicsqu464_1|815375	110.365	254.16	275.45	207.78	99.865	237.755	GH95	AFC	Xyloglucan
Dicsqu464_1|298344	4.34	6.065	5.965	6.7	4.86	5.59	PL4_3	RGL	Pectin
