# Supplementary material for: Comparative Genomics and Transcriptomics Analyses Reveal Divergent Plant Biomass-Degrading Strategies in Fungi
Source: J Fungi (Basel). 2023 Aug 18;9(8):860. doi: 10.3390/jof9080860 (PMC10455118; doi:10.3390/jof9080860)
Supplement: Supplementary file 1 [file jof-09-00860-s001.zip › Table S5.xlsx]

## Sheet: Table S5
Supplementary Table S5: Summary of CAZyme encoding genes with high sugar specificity and high expression levles (FPKM >= 10 in at least one condition) in six fungi.
In this table, there are six sheets. Each sheet depicts CAZyme genes with high sugar specificity in A. niger, A. nidulans, P. subrubescens, T. reesei, P. chrysosporium, and D. squalens, respectively.
The gene highlighted in yellow represents its expression level is the highest in a certain sugar condition.

## Sheet: A. niger
GeneID	D-xylose	L-arabinose	D-galactose	D-galacturonic acid	D-glucose	D-fructose	D-mannose	L-rhamnose	D-glucuronic acid	CAZymes_family	Gene_description	Substrate
Aspni_NRRL3_1|2656	8.60667	15.96	45.8933	76.075	15.81	8.77	16.06	7.215	25.1867	AA16	LPMO	Cellulose
Aspni_NRRL3_1|6316	23.7633	10.2967	3.76667	12.395	58.65	32.2167	32.7833	4.09	3.74	AA3_1	CDH	Cellulose
Aspni_NRRL3_1|3961	30.14	46.25	23.6067	1.96	4.055	3.18667	3.66333	3.54	12.5133	AA9	LPMO	Cellulose
Aspni_NRRL3_1|814	88.74	144.21	32.7533	58.6	13.76	7.21	10.8267	3.72	14.9067	AA9	LPMO	Cellulose
Aspni_NRRL3_1|3929	144.66	105.52	18.57	14.895	15.28	9.27	11.0667	2.025	9.14667	AA9	LPMO	Cellulose
Aspni_NRRL3_1|3383	19.67	233.327	0.366667	1.315	0.05	0.535	0.346667	0.97	0.32	AA9	LPMO	Cellulose
Aspni_NRRL3_1|7411	3.06667	3.71333	14.6667	38.33	5.405	4.07333	4.92667	15.345	5.98	CE1	AXE	Xylan
Aspni_NRRL3_1|8993	356.29	82.4167	0.45	0.28	0	0.18	0.29	0.09	0.14	CE1	AXE	Xylan
Aspni_NRRL3_1|3339	2708.14	2508.26	3.18	14.885	0.17	0.323333	0.9	2.56	0.676667	CE1	AXE	Xylan
Aspni_NRRL3_1|169	0.716667	4.03	24.1733	704.13	0.695	1.24	0.643333	631.885	29.16	CE12	RGAE	Pectin
Aspni_NRRL3_1|7501	4.42333	38.6633	24.06	123.015	4.065	4.50333	3.93333	783.875	23.1767	CE12	RGAE	Pectin
Aspni_NRRL3_1|6379	85.1367	374.887	1.02	261.49	0.39	0.34	0.143333	1	1.71333	CE16	AXE	Xylan
Aspni_NRRL3_1|4916	5.4	65.4967	3.41	477.11	0.335	0.286667	0.566667	4.82	12.8033	CE16	HAE	Xylan/Mannan/Xyloglucan
Aspni_NRRL3_1|6053	1.78667	4.18	7.62	1187.57	2.445	2.00667	2.43	7.06	36.9567	CE16	HAE	Xylan/Mannan/Xyloglucan
Aspni_NRRL3_1|8325	0.04	0.1	0.1	23.71	0.14	0.225	0.135	0.09	0.32	CE8	PME	Pectin
Aspni_NRRL3_1|7470	65.9567	151.043	5.08333	240.695	14.75	20.0367	21.6067	71.19	14.18	CE8	PME	Pectin
Aspni_NRRL3_1|5252	0.923333	3.58667	3.57333	884.155	1.575	1.37667	1.26667	1.465	30.9633	CE8	PME	Pectin
Aspni_NRRL3_1|2931	1.76333	2.4	3.45333	7.1	3.015	2.67667	2.49333	10.955	3.34333	FAE	\	Pectin/Xylan
Aspni_NRRL3_1|7	7371.22	1989.36	0.256667	7.47	0.3	0.233333	0.623333	0.16	0.11	FAE	\	Pectin/Xylan
Aspni_NRRL3_1|7975	0.383333	0.79	6.55667	3.355	0.125	0.146667	0.196667	19.87	4.57333	GH1	BGL	Cellulose
Aspni_NRRL3_1|9976	36.1067	116.36	7.59333	18.275	1.495	1.32667	0.71	6.105	7.83	GH1	BGL	Cellulose
Aspni_NRRL3_1|8517	121.39	100.947	152.833	86.985	63.635	662.563	646.86	156.785	193.313	GH1	BGL	Cellulose
Aspni_NRRL3_1|8708	3286.8	3968.69	1.30667	17.175	0.51	0.193333	0.566667	0.045	0.296667	GH10	XLN	Xylan
Aspni_NRRL3_1|839	0.8	2.08	2.97	11.75	1.01	1.46667	0.806667	1004.53	1.19	GH105	URGH	Pectin
Aspni_NRRL3_1|2827	0.706667	1.87333	2.65667	19.775	0.355	0.886667	0.863333	100.095	1.21667	GH11	XLN	Xylan
Aspni_NRRL3_1|3928	6847.11	3454.59	0.96	19.28	2.09	1.13	3.94	0.445	0.803333	GH11	XLN	Xylan
Aspni_NRRL3_1|1648	24890.2	10952.8	11.2933	51.515	16.985	18.3267	19.2033	2.87	3.41667	GH11	XLN	Xylan
Aspni_NRRL3_1|1918	554.117	831.37	12.14	138.165	6.4	7.27667	7.73667	19.6	12.34	GH12	XEG	Xyloglucan
Aspni_NRRL3_1|819	4158.64	1852.41	2.82	9.205	5.875	5.34	6.49	0.77	4.6	GH12	EGL	Cellulose
Aspni_NRRL3_1|9001	0.783333	0.7	0.306667	23.725	4.95	3.71	2.73667	0.425	0.236667	GH13_1	AMY	Starch
Aspni_NRRL3_1|9875	47.6067	213.363	123.037	47.23	969.165	21.8367	32.78	63.065	939.883	GH13_1	AMY	Starch
Aspni_NRRL3_1|11105	1.73333	4.20333	7.93	31.73	2.92	2.04	2.68333	2.13	2.48	GH131	EGL	Cellulose
Aspni_NRRL3_1|8300	318.387	408.243	686.493	364.37	6235.48	563.76	825.69	318.485	1962.28	GH15	GLA	Starch
Aspni_NRRL3_1|9612	28.2233	44.7733	8.24667	18.01	8.745	7.98	16.85	6.115	5.72333	GH2	MND	Mannan
Aspni_NRRL3_1|1737	3.48	38.57	0.863333	14.875	0.38	0.0866667	0.456667	8.18	0.65	GH27	AGL	Mannan
Aspni_NRRL3_1|743	211.54	2093.33	26.08	43.595	2.58	1.97	5.38667	18.52	19.7133	GH27	AGL	Mannan
Aspni_NRRL3_1|9623	10.9133	1.93	0.06	0	0.03	0.03	0.03	0.03	0.05	GH28	RHG	Pectin
Aspni_NRRL3_1|263	3.70333	15.05	2.51333	14.28	3.325	2.57667	2.39667	2.82	2.52	GH28	PGA	Pectin
Aspni_NRRL3_1|4000	0.526667	0.323333	0.31	58.46	0.25	1.22667	0.433333	3.815	3.94	GH28	PGA	Pectin
Aspni_NRRL3_1|7469	9.38333	74.1733	0.54	13.765	2.18	1.79	1.49667	1.205	0.316667	GH28	XGH	Pectin
Aspni_NRRL3_1|9810	3.44667	12.3	0.09	80.195	0.965	1.08667	0.27	0.08	0.83	GH28	PGX	Pectin
Aspni_NRRL3_1|5260	1.47667	4.24667	2.12	92.785	1.335	0.96	1.43667	1.325	11.8933	GH28	PGA	Pectin
Aspni_NRRL3_1|8805	0.21	0.48	0.206667	100.81	0.11	0.04	0.2	0.115	0.616667	GH28	PGA	Pectin
Aspni_NRRL3_1|2571	6.52	37.8267	8.52333	123.4	7.895	5.46	6.28333	6.025	12.8567	GH28	PGA	Pectin
Aspni_NRRL3_1|10559	0.206667	9.42	0.803333	194.655	0.1	0.3	0.41	13.465	1.3	GH28	RGX	Pectin
Aspni_NRRL3_1|2835	0.4	0.633333	1.46667	217.62	0.715	0.73	0.756667	1.035	1.03	GH28	PGA	Pectin
Aspni_NRRL3_1|8631	0.03	0.05	0.16	13.6	0.105	0.04	0	263.775	0.33	GH28	RGX	Pectin
Aspni_NRRL3_1|2832	0.233333	1.16	0.36	15.01	0.23	0.195	0.293333	430.4	0.71	GH28	RGX	Pectin
Aspni_NRRL3_1|3144	1.04333	3.71	3.06667	1753.85	1.545	1.07	0.78	1.64	71.99	GH28	PGX	Pectin
Aspni_NRRL3_1|8281	0.68	2.17333	4.84	2293.32	1.14	0.936667	0.7	1.075	50.5233	GH28	PGX	Pectin
Aspni_NRRL3_1|6436	2.66	10.75	2.44667	4.575	3.54	89.2267	81.4733	4.22	13.9167	GH3	BGL	Cellulose
Aspni_NRRL3_1|9644	141.423	219.523	11.2867	10.4	5.055	3.77	2.96	9.015	26.3633	GH3	BGL	Cellulose
Aspni_NRRL3_1|6419	50.8433	230.173	3.28	52.2	0.935	0.98	0.893333	3.16	1.89333	GH3	BGL/BXL	Cellulose/Xylan
Aspni_NRRL3_1|2451	2452.77	2571.9	9.52	43.815	2.05	1.75333	2.31667	21.935	6.49	GH3	BXL	Xylan
Aspni_NRRL3_1|2023	30.52	244.273	25.9533	54.98	5.96	6.09	6.33333	15.71	16.36	GH31	AXL	Xyloglucan
Aspni_NRRL3_1|268	467.213	424.133	5.37667	109.055	9.37	14.5833	15.0467	3.69	7.46333	GH31	AXL	Xyloglucan
Aspni_NRRL3_1|7700	32.36	32.81	123.653	60.92	1292.21	144.72	139.573	74.935	881.733	GH31	AGD	Starch
Aspni_NRRL3_1|11752	0.75	4.69333	2.76333	137.995	0.75	179.367	0.39	46.325	8.22333	GH32	INV	Inulin
Aspni_NRRL3_1|3087	0.17	0.116667	0.76	5.145	2.675	200.887	0.36	1.205	18.6967	GH32	INX	Inulin
Aspni_NRRL3_1|1071	13.43	20.6433	0.64	20.21	0.54	0.506667	0.486667	32.315	0.643333	GH35	LAC	Pectin/Xyloglucan
Aspni_NRRL3_1|11738	0.886667	20.4067	3.34333	119.005	0.315	0.376667	0.243333	154.715	8.47	GH35	LAC	Pectin/Xyloglucan
Aspni_NRRL3_1|2479	4.96	35.3567	25.8967	164.925	2.72	2.48	2.17	5.97	59.9933	GH35	LAC	Pectin/Xyloglucan
Aspni_NRRL3_1|2630	339.327	1389.35	41.84	411.195	7.095	2.2	8.63667	44.63	78.7467	GH35	LAC	Pectin/Xyloglucan
Aspni_NRRL3_1|3855	0.373333	1.22667	31.6867	0.23	0.375	0.25	0.523333	10.84	87.5167	GH43	ABN	Pectin
Aspni_NRRL3_1|6244	0.933333	4.48333	8.14	99.05	0.385	0.57	0.69	2.58	11.4233	GH43	ABF/BXL	Xylan
Aspni_NRRL3_1|9890	34.4933	44.69	206.313	47.745	29.965	38.4133	27.3367	65.375	158.993	GH43	ABF/BXL	Xylan
Aspni_NRRL3_1|92	13.1233	335.323	180.737	61.155	2.28	3.24333	5.33	108.95	278.027	GH43	ABN	Pectin
Aspni_NRRL3_1|10881	547.57	260.333	4.02	4.895	1.315	1.44333	2.47667	1.81	1.61	GH43	ABF/BXL	Xylan
Aspni_NRRL3_1|5407	97.8667	67.2033	638.657	134.59	88.725	177.573	194.623	1034.58	1301.77	GH43	ABN	Pectin
Aspni_NRRL3_1|8701	415.82	3426.47	14.3767	85.69	20.64	11.48	25.7133	11.99	17.2133	GH5_16	ENDO-BETA-1,6-GALACTANASE	Pectin
Aspni_NRRL3_1|4917	69.96	101.63	0.13	0.615	0.05	0.07	0.1	0.18	0.16	GH5_5	EGL	Cellulose
Aspni_NRRL3_1|6791	74.73	166.06	45.1033	71.005	22.005	12.0833	14.4067	29.52	21.9167	GH5_5	EGL	Cellulose
Aspni_NRRL3_1|6387	119.497	388.333	5.62667	82.345	7.025	3.73333	13.88	3.9	7.19333	GH51	ABF	Xylan/Pectin/Xyloglucan
Aspni_NRRL3_1|10865	74.24	863.437	44.8133	251.375	2.445	2.21333	3.69	13.385	43.7133	GH51	ABF	Xylan/Pectin/Xyloglucan
Aspni_NRRL3_1|1606	419.317	6239.61	18.06	37.26	5.415	5.48333	15.39	11.8	39.73	GH51	ABF	Xylan/Pectin/Xyloglucan
Aspni_NRRL3_1|10643	7.75	22.0433	4.42	42.44	5.05	5.63667	3.79333	9.165	11.3733	GH53	GAL	Pectin
Aspni_NRRL3_1|3768	672.303	6407.11	177.493	714.165	5.31	4.71667	29.1233	35.655	276.843	GH54	ABF	Xylan/Pectin/Xyloglucan
Aspni_NRRL3_1|9019	440.163	106.013	0.105	0.51	0.1	0.39	0.223333	0.05	0.035	GH6	CBH	Cellulose
Aspni_NRRL3_1|10870	627.667	250.75	0.473333	1.23	0.48	0.4	0.28	0.45	0.31	GH6	CBH	Cellulose
Aspni_NRRL3_1|8707	7353.41	8753.97	9.01333	49.685	3.99	2.56	2.57667	1.115	2.68667	GH62	AXH	Xylan
Aspni_NRRL3_1|1069	638.313	644.463	4.11	41.67	0.335	0.38	0.4	26.45	3.73	GH67	AGU	Xylan
Aspni_NRRL3_1|4953	69.4933	54.4167	3.38667	22.01	6.175	6.61333	6.74333	4.39	3.64	GH7	CBH	Cellulose
Aspni_NRRL3_1|1787	62.6767	61.2167	0.11	6.83	2.1	2.23	2.40667	0.18	0.266667	GH74	XEG	Xyloglucan
Aspni_NRRL3_1|4245	0.04	0.02	0	0	0	0	0.02	19.95	0.03	GH78	RHA	Pectin
Aspni_NRRL3_1|6304	0.116667	0.0733333	0.206667	0.135	0.2	0.155	0.11	24.695	0.153333	GH78	RHA	Pectin
Aspni_NRRL3_1|10558	0.646667	8.33	0.946667	115.105	0.57	0.213333	0.286667	6.735	1.24667	GH78	RHA	Pectin
Aspni_NRRL3_1|7520	1.75	2.51333	3.69333	4.745	2.01	1.79667	1.58	180.465	2.22667	GH78	RHA	Pectin
Aspni_NRRL3_1|3279	0.203333	0.28	1.50667	0.605	0.12	0.3	0.263333	283.48	0.603333	GH78	RHA	Pectin
Aspni_NRRL3_1|2162	7.84667	17.34	38.6367	34.12	10.265	9.31667	9.31	4685.53	32.4	GH78	RHA	Pectin
Aspni_NRRL3_1|7382	198.297	281.67	0.206667	10.725	0.115	0.02	0.0733333	0.05	0.14	GH95	AFC	Xyloglucan
Aspni_NRRL3_1|965	2.50667	5.93	3.33667	138.77	2.62	2.50667	2.96667	9.52	8.32333	PL1_4	PEL	Pectin
Aspni_NRRL3_1|6359	1.75333	5.56333	11.1567	0.295	1.85	1.68667	2.06	8.165	3.29	PL1_7	PLY	Pectin
Aspni_NRRL3_1|10115	0.883333	8.5	1.84	24.83	0.27	0.986667	0.833333	2526.49	1.00667	PL4_3	RGL	Pectin

## Sheet: A. nidulans
GeneID	D-glucose	D-fructose	D-galactose	D-mannose	L-rhamnose	D-xylose	L-arabinose	D-galacturonic_acid	D-glucuronic_acid	CAZymes_family	Gene_description	Substrate
Aspnid1|4176	0.286667	0.186667	0.0566667	0.09	17.8267	0.143333	0.103333	0.116667	0.16	AA13	LPMO	Starch
Aspnid1|10445	0.833333	0.383333	0.21	0.0166667	40.3533	0	0	0.05	0.05	AA13	LPMO	Starch
Aspnid1|4188	1.98333	2.18333	3.58667	2.12	5.51333	12.2333	4.44333	3.08667	3.74	CE1	AXE	Xylan
Aspnid1|8306	2.39333	1.76667	4.13333	2.69	38.4	1.62333	3.17	1.77667	2.61	CE12	RGAE	Pectin
Aspnid1|9325	0.126667	0.233333	1.23	0.103333	169.547	0.153333	0.18	0.763333	0.776667	CE12	RGAE	Pectin
Aspnid1|7478	0.153333	0.15	0.126667	0.07	199.59	0.913333	0.27	0.62	7.30333	CE16	AXE	Xylan
Aspnid1|267	5.75	5.05	2.90333	6.46667	9.4	2.95	3.56667	291.117	227.68	CE8	PME	Pectin
Aspnid1|7454	0.893333	2.51333	13.63	1.2	69.3833	2.42667	4.39333	1.52	42.91	FAE	\	Pectin/Xylan
Aspnid1|9020	0.106667	0.35	1.1	0.09	10.68	5.3	15.9833	4.91	3.98667	GH1	BGL	Cellulose
Aspnid1|8467	0.246667	0.46	0.256667	0.133333	113.247	0.28	0.253333	0.34	0.66	GH1	BGL	Cellulose
Aspnid1|2743	0.02	0.306667	0.07	0.23	2.83	18.1867	5.5	0.51	0.783333	GH10	XLN	Xylan
Aspnid1|7505	0.693333	0.896667	0.99	1.19333	2.71	344.647	43.8867	0.72	2.44667	GH10	XLN	Xylan
Aspnid1|2143	1.05333	1.02	32.0233	0.733333	1.14333	1.16	1.21333	1.73	0.926667	GH105	URGH	Pectin
Aspnid1|3708	0.143333	0.416667	0.71	0.08	11.3833	0.16	0.4	23.8667	46.07	GH105	URGH	Pectin
Aspnid1|5232	3.10667	3.69333	6.80667	2.78	19.49	3.59	4.51667	190.72	215.613	GH105	URGH	Pectin
Aspnid1|8918	7.04333	8.11333	10.5033	4.66333	5751.62	4.32333	12.93	40.7733	82.8067	GH105	URGH	Pectin
Aspnid1|2560	0.166667	0.22	0.163333	0.303333	1.00667	21.5767	3.27333	0.626667	1.16333	GH11	XLN	Xylan
Aspnid1|5214	1.35333	1.26667	8.22	0.953333	0.57	22.9267	3.91667	1.12333	1.08333	GH11	XLN	Xylan
Aspnid1|8691	0.03	0.06	0.213333	0.02	10.6767	0.00666667	0.06	0.06	0.0133333	GH13_1	AMY	Starch
Aspnid1|8705	0.196667	0.47	3.39333	0.106667	58.0033	0.23	1.45667	2.97333	3.47333	GH13_1	AMY	Starch
Aspnid1|2674	3.59333	5.18667	2.05	2.34333	31.5133	2	2.39667	8.99667	14.0567	GH13_40	AGD	Starch
Aspnid1|3436	0.103333	0.266667	11.32	0.0666667	0.0233333	0.14	0.803333	2.75333	0.306667	GH131	EGL	Cellulose
Aspnid1|6988	4.23	6.42667	13.9733	4.2	19.5433	2.65667	6.00333	7.81333	32.9433	GH15	GLA	Starch
Aspnid1|5590	1.43	2.7	3.65	1.49	16.27	1.24	1.55333	5.25	18.4467	GH2	MND	Mannan
Aspnid1|8232	6.09667	9.15667	12.1733	7.39667	92.5967	4.39	28.9933	4.52667	12.3333	GH2	LAC	Pectin/Xyloglucan
Aspnid1|8912	0.58	1.08333	659.72	0.63	88.5767	0.436667	2.35333	0.7	3.02667	GH2	LAC	Pectin/Xyloglucan
Aspnid1|3023	0.27	0.25	0.14	0.2	5.44	1.38	33.0933	0.39	0.383333	GH27	AGL	Mannan
Aspnid1|1049	1.09667	1.79667	1.52	0.983333	16.4933	0.703333	1.45333	353.697	765.48	GH28	PGX	Pectin
Aspnid1|7002	1.54333	2.69	2.91	1.62667	28.7133	3.01667	1.64	1150.87	1274.53	GH28	PGX	Pectin
Aspnid1|7934	1.39333	1.07667	1.72333	0.58	1687.4	0.263333	0.91	0.213333	1.71667	GH28	RGX	Pectin
Aspnid1|9694	0.00666667	0	0.02	0	0.93	0.173333	0.866667	1.65	12.07	GH3	BXL	Xylan
Aspnid1|6028	2.19333	3.08333	4.14333	2.54	9.84	1.51	2.87667	2.10667	34.2667	GH3	BGL	Cellulose
Aspnid1|2748	0.0266667	0.0333333	0.0233333	0.0133333	36.9667	0.0133333	0.0233333	0.0166667	0.186667	GH3	BGL	Cellulose
Aspnid1|7945	3.93667	6.47	6.23333	4.33667	32.5967	6.86667	13.8167	19.56	43.2833	GH3	BGL/BXL	Cellulose/Xylan
Aspnid1|2169	0.0866667	0.0133333	0.176667	0.00666667	63.9433	0.01	0.0133333	0	0.0366667	GH3	BGL	Cellulose
Aspnid1|9332	1.86	4.29667	3.30667	1.43667	110.297	1.92333	3.38333	1.69333	14.1967	GH3	BGL	Cellulose
Aspnid1|1998	41.55	55.18	36.06	41.89	256.13	54.0167	53.6567	13.6867	69.2	GH3	BGL	Cellulose
Aspnid1|8110	5.47	5.71667	532.443	6.32667	21.55	3683.81	1026.87	13.9033	64.1333	GH3	BXL	Xylan
Aspnid1|6505	3.22	3.93333	4.93	3.63333	17.5067	64.7133	52.2267	2.57667	7.81	GH31	AXL	Xyloglucan
Aspnid1|3324	6.86333	7.78667	6.09667	8.25667	116.863	11.1367	71.5233	70.9567	57.1333	GH31	AXL	Xyloglucan
Aspnid1|6930	47.0067	41.77	28.5133	2.12333	1667.81	0.826667	1.89	6.07333	14.12	GH31	AGD	Starch
Aspnid1|5977	1.44667	1.72667	1.55667	1.55	15.9133	1.35	32.7833	2.63333	8.70667	GH35	LAC	Pectin/Xyloglucan
Aspnid1|5735	12.91	16.9933	12.51	15.42	87.2667	7.91	13.01	18.71	29.9467	GH35	LAC	Pectin/Xyloglucan
Aspnid1|9685	1.48667	3.01333	0.756667	1.82667	11.3333	1.01	5.32	0.756667	6.27667	GH36	AGL	Mannan
Aspnid1|1583	0.49	3.59	8.59333	0.803333	44.02	1.4	11.7067	0.193333	10.1233	GH36	AGL	Mannan
Aspnid1|4821	0.0466667	0.0333333	0.19	0.03	1.17333	1.38	0.923333	36.1933	13.35	GH43	ABF/BXL	Xylan
Aspnid1|1435	9.36333	11.0733	91.0767	5.19667	12.6267	72.8067	27.4967	5.08333	6.02667	GH43	ABN	Pectin
Aspnid1|7563	15.7367	25.57	26.6567	13.1067	97.8433	11.1033	17.7033	15.94	70.4067	GH43	ABF/BXL	Xylan
Aspnid1|2883	0.196667	0.0866667	0.233333	0.126667	1.18667	2.69	128.623	0.0633333	0.203333	GH43	ABF/BXL	Xylan
Aspnid1|9090	28.3133	48.89	158.643	31.0033	47.2167	34.7633	48.4333	26.92	25.3633	GH43	ABN	Pectin
Aspnid1|2882	0.263333	0.206667	0.963333	0.163333	2.18667	1.32667	236.383	0.44	0.66	GH43	ABF/BXL	Xylan
Aspnid1|3654	0.93	0.55	0.703333	0.88	309.31	0.676667	53.2733	0.826667	1.12667	GH43	ABF	Pectin/Xyloglucan
Aspnid1|1280	1.16667	2.25333	2.07333	2.63	43.2067	382.27	212.183	4.64333	36.5	GH43	ABF/BXL	Xylan
Aspnid1|7119	7.1	9.69	10.18	7.57	90.4933	403.18	198.447	24.2167	82.9167	GH43	ABF/BXL	Xylan
Aspnid1|8490	0.0133333	0.03	15.0667	0.0333333	0.0466667	0	0.0133333	0.05	0.0166667	GH5_16	ENDO-BETA-1,6-GALACTANASE	Pectin
Aspnid1|5409	10.7933	12.3067	12.47	13.4533	51.9733	49.3767	197.007	47.28	31.31	GH51	ABF	Xylan/Pectin/Xyloglucan
Aspnid1|7231	0.153333	0.156667	0.283333	0.0733333	1.38667	0.0466667	11.8733	0.446667	0.576667	GH54	ABF	Xylan/Pectin/Xyloglucan
Aspnid1|1330	0.223333	0.216667	7.29	0.383333	3.48	288.823	144.353	1.66	3.52	GH62	AXH	Xylan
Aspnid1|5129	0.403333	0.836667	9.72333	0.37	9.01	141.747	60.11	0.373333	6.53	GH67	AGU	Xylan
Aspnid1|6030	1.35333	2.26	7.88333	1.49333	8.83333	1.09667	3.18	4.51	16.9133	GH78	RHA	Pectin
Aspnid1|10613	3.05333	3.10667	7.17667	3.50333	31.6767	18.52	150.16	5.66667	6.84667	GH78	RHA	Pectin
Aspnid1|9766	0.233333	0.09	0.163333	0.06	207.077	0.06	0.14	0.08	0.323333	GH78	RHA	Pectin
Aspnid1|5016	0.876667	1.26667	1.47667	1.01	481.117	0.316667	0.86	2.32667	4.83	GH78	RHA	Pectin
Aspnid1|7933	1.38	0.31	0.14	0.393333	1931.25	0.0333333	0.22	0.0766667	0.726667	GH78	RHA	Pectin
Aspnid1|3024	1.70333	0.473333	1.39667	0.496667	2132.48	0.24	0.32	0.6	0.39	GH78	RHA	Pectin
Aspnid1|9721	0.0633333	0.08	0.103333	0	28.7867	0.146667	0.236667	1.02667	1.93333	GH88	UGH	Pectin
Aspnid1|2120	0.263333	0.216667	329.837	0.05	297.67	0.03	0.42	0.366667	0.39	GH88	UGH	Pectin
Aspnid1|7769	8.38333	12.4667	5.40333	8.29	49.8433	4.74	39.5867	1.95333	9.65	GH93	ABX	Pectin
Aspnid1|1595	1.10667	3.98333	8.11667	1.66667	93.9433	15.06	64.9633	4.23667	5.49333	GH95	AFC	Xyloglucan
Aspnid1|1957	0.753333	0.293333	0.293333	0.213333	898.06	0.0866667	0.17	0.223333	1.93333	PL4_3	RGL	Pectin
Aspnid1|3832	1.88	1.72	3.31667	1.65333	1058.83	1.35	2.63	3.53333	3.36333	PL4_3	RGL	Pectin

## Sheet: P. subrubescens
GeneID	D-glucose	D-fructose	D-galactose	D-mannose	D-xylose	L-arabinose	L-rhamnose	D-galacturonic_acid	D-glucuronic_acid	CAZymes_family	Gene_description	Substrate
Pensub1|6307	11.5667	16.2533	18.6867	11.04	31.49	42.1333	13.31	80.5867	25.5533	AA16	LPMO	Cellulose
Pensub1|7796	0.166667	0.96	5.12333	0.506667	0.813333	2.91333	2.99667	9.18	10.54	AA9	LPMO	Cellulose
Pensub1|6581	4.43333	8.47667	12.28	6.03667	8.84	13.3933	10.38	35.4967	20.48	AA9	LPMO	Cellulose
Pensub1|6750	0.0833333	0.25	11.1367	0.02	0	1.62667	0.4	2.75333	5.07	CE1	AXE	Xylan
Pensub1|7184	0.08	0.05	2.56333	0.05	0.113333	25.36	0.35	8.63667	4.53	CE1	AXE	Xylan
Pensub1|8310	0.0833333	0.0566667	0.263333	0.05	0.06	0.0866667	3.8	15.8733	0.81	CE12	RGAE	Pectin
Pensub1|520	0.03	0.273333	3.36	0.136667	0.03	1.56667	58.2	12.8433	4.93333	CE12	RGAE	Pectin
Pensub1|1352	0.0633333	0.346667	20.4767	0.213333	1.74333	1.97	1.87333	1.86667	3.80667	CE16	HAE	Xylan/Mannan/Xyloglucan
Pensub1|13232	0.0933333	0.15	0.576667	0.09	0.0966667	0.673333	21.06	3.99667	1.39333	CE16	HAE	Xylan/Mannan/Xyloglucan
Pensub1|3595	0	0	0.2	0	0	0.12	1.93	89.8133	3.40667	CE16	HAE	Xylan/Mannan/Xyloglucan
Pensub1|9846	0.5	0.733333	20.9133	1.34667	2.83	13.8133	2.7	2.43667	1.87333	CE5	AXE	Xylan
Pensub1|8824	7.11667	5.56333	4.88667	20.4233	27.15	7.42667	6.48667	4.51667	6.88	CE5	AXE	Xylan
Pensub1|532	0.28	0.8	309.813	0.8	0.296667	2.24667	25.24	49.04	202.113	CE5	AXE	Xylan
Pensub1|6034	0	0.0266667	0.0433333	0.0133333	0.08	0.0233333	0	12.49	0.123333	CE8	PME	Pectin
Pensub1|699	0.0866667	0.206667	1.03	0.113333	0.363333	1.06333	0.273333	21.5633	3.8	CE8	PME	Pectin
Pensub1|2263	2.71333	4.16333	7.81333	2.87	1.78667	9.19333	9.06333	2439.82	110.79	CE8	PME	Pectin
Pensub1|5782	0.07	0.0866667	0.396667	0.0733333	9.43333	10.0867	0.156667	0.296667	0.203333	FAE	\	Pectin/Xylan
Pensub1|2020	0.49	0.836667	3.04	0.656667	0.513333	1	0.453333	16.99	53.7633	FAE	\	Pectin/Xylan
Pensub1|1286	0.09	0.316667	5.09	0.08	0.123333	0.586667	0.553333	0.916667	171.033	FAE	\	Pectin/Xylan
Pensub1|6610	0.07	0.22	4.30333	0.0666667	0	0.296667	0.82	3.05667	46.8867	GH1	BGL	Cellulose
Pensub1|6250	8.28667	7.79	4.19333	7.17333	7.73667	42.4033	4.53	48.3967	4.22667	GH1	BGL	Cellulose
Pensub1|8890	1.38333	2.55	12.57	1.79	3.42333	267.173	11.2767	213.643	12.4133	GH1	BGL	Cellulose
Pensub1|13445	0.0933333	0.256667	0.553333	0.106667	19.0867	44.55	0.313333	1.06667	0.443333	GH10	XLN	Xylan
Pensub1|12441	0.0733333	0.08	0.556667	0.196667	7.42	53.6867	0.213333	0.23	0.51	GH10	XLN	Xylan
Pensub1|13043	0.253333	0.36	0.606667	0.33	54.2	369.303	0.373333	1.44667	1.37	GH10	XLN	Xylan
Pensub1|6624	1.3	3.39333	12.04	1.51	2.09333	17.7133	4405.32	508.78	98.9	GH105	URGH	Pectin
Pensub1|7375	3.35333	5.37333	0.903333	5.19	51.8667	14.37	0.223333	2.33333	0.87	GH11	XLN	Xylan
Pensub1|5870	2.29	5.65667	21.24	2.97333	26.9333	102.697	8.73667	28.0333	27.01	GH11	XLN	Xylan
Pensub1|1444	0	0	0.146667	0	261.063	366.453	0.223333	0.103333	0.0666667	GH11	XLN	Xylan
Pensub1|13664	6.00667	7.4	16.1867	7.08	5.03333	13.1667	148.213	18.8333	18.67	GH115	AGU	Xylan
Pensub1|10072	595.867	436.633	29.4767	827.24	460.483	73.1	26.79	22.66	15.2767	GH13_1	AMY	Starch
Pensub1|361	1.52	3.22333	91.2267	4.94	1.65667	2.04	4.67667	34.3533	20.34	GH13_40	AGD	Starch
Pensub1|362	2.74333	5.57333	170.85	6.50333	2.51667	6.44333	9.27333	81.35	56.92	GH13_40	AGD	Starch
Pensub1|3894	0.0766667	0.116667	0.823333	0.14	4.92333	75.2567	0.546667	1.11667	1.82	GH141	AFC	Xyloglucan
Pensub1|7928	16.9933	33.6733	50.5167	9.24	8.48667	13.28	86.2533	36.19	15.1	GH15	GLA	Starch
Pensub1|8031	1.54667	6.13	376.753	0.633333	2.72333	19.72	32.38	148.813	73.5367	GH15	GLA	Starch
Pensub1|12847	2.63	2.74667	9.18333	3.19333	3.32	37.74	4.34667	82.7333	7.79	GH2	MND	Mannan
Pensub1|11945	0.886667	5.57667	150.163	0.566667	0.92	47.8867	10.8933	202.09	371.177	GH2	LAC	Pectin/Xyloglucan
Pensub1|11416	5.05667	5.53	1834.23	4.34333	2.64333	9.13333	12.7567	13.9933	8.91667	GH2	LAC	Pectin/Xyloglucan
Pensub1|3476	0	0	4.97	0	1.86667	36.8467	1.94667	8.20333	8.18333	GH27	AGL	Mannan
Pensub1|10447	7.18667	12.3	21.3967	8.77333	5.99333	25.2267	31.0333	27.5167	72.4033	GH27	AGL	Mannan
Pensub1|3477	0.0266667	0	12.9767	0.0533333	2.94667	113.99	3.17667	24.2433	23.4033	GH27	AGL	Mannan
Pensub1|2053	1.24	2.87333	199.853	1.61	27.17	145.86	27.5	76.83	115.81	GH27	AGL	Mannan
Pensub1|4395	2.08333	2.98667	5.46	2.94333	4.27	453.657	2.04667	114.363	5.83333	GH27	AGL	Mannan
Pensub1|848	3.24	15.2033	328.043	5.25	2.44333	101.543	42.4333	167.523	851.663	GH27	AGL	Mannan
Pensub1|698	0.36	0.573333	1.54333	0.473333	1.30667	0.726667	2.15	15.0267	3.09667	GH28	XGH	Pectin
Pensub1|8192	0.436667	1.14	14.5567	0.913333	0.856667	4.76333	6.54667	14.39	28.9767	GH28	RGX	Pectin
Pensub1|10774	0.316667	0.54	0.713333	0.476667	0.723333	0.66	0.403333	35.6233	2.84	GH28	PGA	Pectin
Pensub1|12088	2.41333	2.79333	1.24667	4.34	1.77	2.68333	9.93	85.2633	4.12	GH28	RGX	Pectin
Pensub1|13618	0	0	0	0	0	0	133.58	1.63	0.04	GH28	RGX	Pectin
Pensub1|14178	4.98	4.98667	4.76333	4.95	5.34333	9.44333	2.48667	255.873	17.1167	GH28	PGA	Pectin
Pensub1|5035	10.6067	10.8433	17.02	12.9333	19.9267	34.4267	23.8667	299	57.1767	GH28	PGA	Pectin
Pensub1|4486	0.31	0.236667	0.96	0.24	0.263333	0.416667	0.29	341.14	6.49333	GH28	PGA	Pectin
Pensub1|10256	0.0433333	0.133333	0.0966667	0.0133333	0.0366667	0.336667	0.29	841.693	40.8167	GH28	PGA	Pectin
Pensub1|759	6.03	8.20667	9.35	6.15	6.64667	11.9067	10.3033	1432.71	52.4467	GH28	PGX	Pectin
Pensub1|1655	0.163333	0.303333	1.99667	0.113333	0.143333	1.1	1.17	5336.58	263.623	GH28	PGX	Pectin
Pensub1|9765	0.553333	0.77	9.87333	0.846667	13.4767	47.48	3.7	9.11	13.55	GH29	AFC	Xyloglucan
Pensub1|3511	0.01	0.00666667	0.0266667	0.0333333	12.1267	13.3967	0.0533333	0.0233333	0.326667	GH3	BXL	Xylan
Pensub1|9639	3.99333	4.07	5.27333	3.54333	3.66667	14.7833	4.95	20.34	29.1867	GH3	BGL	Cellulose
Pensub1|9764	0.23	0.29	0.363333	0.33	30.9067	17.95	3.53667	2.56333	1.26667	GH3	BXL	Xylan
Pensub1|1906	0.363333	0.326667	1.31333	0.323333	0.26	0.433333	0.49	0.993333	44.3067	GH3	BGL	Cellulose
Pensub1|7144	6.47667	9.72333	11.4633	7.18333	2.88	15.32	11.6367	27.07	47.2033	GH3	BGL	Cellulose
Pensub1|6540	0.316667	0.636667	4.35667	0.42	9.03333	112.587	0.683333	7.02	2.77333	GH3	BGL/BXL	Cellulose/Xylan
Pensub1|4796	0.933333	0.993333	1.83333	0.986667	2.72667	260.68	2.76	654.817	27.1967	GH3	BGL/BXL	Cellulose/Xylan
Pensub1|12027	34.4633	61.57	216.52	27.06	12.4267	88.8767	60.3267	229.057	707.27	GH3	BGL	Cellulose
Pensub1|7918	0	0	0.206667	0.0166667	36.7533	16.26	0.08	7.04333	18.3167	GH30_7	EXL	Xylan
Pensub1|13084	0.08	0.23	12.0267	0.166667	0.103333	3.50667	1.62667	6.55333	10.5433	GH31	AGD	Starch
Pensub1|6394	1.15667	1.28667	2.72333	0.64	1.14	54.63	1.64	11.23	4.33333	GH31	AXL	Xyloglucan
Pensub1|4688	3.11333	3.14	17.47	6.04667	3.46	90.25	12.3867	46.6733	25.33	GH31	AXL	Xyloglucan
Pensub1|10931	1.17333	9.29	88.3233	1.61	2.52667	11.0167	2.67	14.14	54.8533	GH32	INV	Inulin
Pensub1|7307	3.27333	14.7933	59.9533	4.63	4.05667	91.0167	18.99	75.9233	286.753	GH32	INX	Inulin
Pensub1|2516	0.11	0.483333	4.75333	0.156667	0.146667	7.15667	4.38667	12.93	39.9033	GH35	LAC	Pectin/Xyloglucan
Pensub1|12261	0.453333	0.656667	1.85667	0.33	0.186667	10.1533	47.9733	124.293	2.07	GH35	LAC	Pectin/Xyloglucan
Pensub1|11443	3.93333	5.16667	33.9567	4.27333	19.71	178.997	17.1133	38.12	47.7467	GH35	LAC	Pectin/Xyloglucan
Pensub1|9719	5.2	5.25333	5.39	4.78	4.68333	31.3333	5.69333	365.693	14.7433	GH35	LAC	Pectin/Xyloglucan
Pensub1|6338	3.88333	5.16	16.4433	4.18	5.32333	731.963	28.8533	225.51	85.7867	GH35	LAC	Pectin/Xyloglucan
Pensub1|2527	0.193333	0.53	2.55667	0.203333	0.206667	3.89333	2.56333	15.0867	2.00667	GH36	AGL	Mannan
Pensub1|3895	0.21	0.456667	0.67	0.62	1.45667	21.9867	0.656667	1.96	0.77	GH36	AGL	Mannan
Pensub1|10078	5.36	7.47	25.63	5.79667	4.19333	14.22	9.78333	18.9967	107.947	GH36	AGL	Mannan
Pensub1|12473	0.22	0.37	3.69333	0.23	0.256667	29.1833	0.54	2.46667	1.63333	GH43	ABF/BXL	Xylan
Pensub1|3365	0	0	0.106667	0.0233333	0.0166667	29.8733	0	0.623333	0	GH43	ABF/BXL	Xylan
Pensub1|6856	0	0.0666667	0.0333333	0.0333333	0.0966667	33.36	0.0166667	0.223333	0.07	GH43	ABF/BXL	Xylan
Pensub1|6031	1.14667	0.853333	0.32	0.886667	37.6167	11.4133	4.94667	0.47	0.226667	GH43	ABF/BXL	Xylan
Pensub1|12771	0.14	0.253333	0.33	0.243333	0.5	56.9667	0.5	0.713333	0.823333	GH43	ABF/BXL	Xylan
Pensub1|14040	0.233333	0.113333	1.83333	0.11	6.36667	79	0.766667	31.5833	1.40333	GH43	ABF/BXL	Xylan
Pensub1|2371	0.346667	2.38333	37.43	1.26333	4.44667	9.78	113.217	61.2667	152.357	GH43	ABN	Pectin
Pensub1|13623	0.173333	0.203333	8.09333	0.136667	7.86	3.22	0.566667	186.6	21.5367	GH43	ABF/BXL	Xylan
Pensub1|4845	0	0.26	0.416667	0.176667	0.466667	223.52	0.176667	2.17333	0.39	GH43	ABF/BXL	Xylan
Pensub1|5932	41.77	81.0067	199.88	52.7033	17.7267	42.1	34.6533	188.43	274.863	GH43	ABN	Pectin
Pensub1|11745	0.296667	0.756667	2.32	0.386667	155.64	375.43	1.95667	3.63333	4.07333	GH43	ABF/BXL	Xylan
Pensub1|12887	0.0466667	0.246667	0.41	0.08	0.356667	420.29	0.18	3.82333	0.45	GH43	ABF/BXL	Xylan
Pensub1|3510	0.56	1.69333	1.01	0.773333	452.02	652.473	0.883333	3.39333	2.92667	GH43	ABF/BXL	Xylan
Pensub1|13865	5.33333	11.19	23.36	7.34667	2216.82	737.017	34.7967	104.02	67.0467	GH43	ABF/BXL	Xylan
Pensub1|11001	1.51667	2.14333	4.48	1.75	5.79	2283.78	2.99667	130.62	5.35333	GH43	ABF	Pectin/Xyloglucan
Pensub1|5092	0.1	0.183333	1.45667	0.326667	368.06	124.163	1.29	2.24	4	GH5_22	EGL	Cellulose
Pensub1|8222	0.623333	0.746667	1.79667	1.02667	563.49	164.767	4.71	7.77667	8.40333	GH5_22	EGL	Cellulose
Pensub1|5036	0	0.02	0.02	0	0	0.19	0	12.08	0.113333	GH5_5	EGL	Cellulose
Pensub1|11114	6.71667	6.17	4.96333	8.73	19.17	20.5733	4.95333	38.1467	9.68333	GH5_5	EGL	Cellulose
Pensub1|1664	0	0.02	0.0233333	0	16.42	61.0533	0.0133333	0.0566667	0.0633333	GH51	ABF	Xylan/Pectin/Xyloglucan
Pensub1|13297	3.38333	6.04	13.5067	4.60333	18.0767	1248.81	4.63667	647.73	24.41	GH51	ABF	Xylan/Pectin/Xyloglucan
Pensub1|2281	10.49	11.9667	44.1267	8.81	169.083	2011.73	24.4367	1343.01	85.9933	GH51	ABF	Xylan/Pectin/Xyloglucan
Pensub1|12201	2.21667	2.83667	6.46333	3.03667	2.73667	17.57	6.18	54.8033	11.14	GH53	GAL	Pectin
Pensub1|6724	0	0	0.0333333	0.01	2.30333	83.04	0.116667	1.29333	0.07	GH54	ABF	Xylan/Pectin/Xyloglucan
Pensub1|4850	0.03	0.203333	0.623333	0.11	1.06333	181.587	0.326667	0.82	0.286667	GH54	ABF	Xylan/Pectin/Xyloglucan
Pensub1|3364	1.92333	2.11667	3.59	1.04333	0.573333	407.677	0.663333	22.3667	3.50333	GH54	ABF	Xylan/Pectin/Xyloglucan
Pensub1|1940	0.0533333	0.01	0.51	0	11.9533	4523.91	1.69667	803.897	1.46667	GH54	ABF	Xylan/Pectin/Xyloglucan
Pensub1|6027	5.83333	5.96	10.45	6.27667	13.6667	47.3967	8.86333	10.0767	11.9567	GH62	AXH	Xylan
Pensub1|12883	0.303333	0.38	1.93667	0.143333	0.916667	115.69	0.5	16.8733	1.67	GH62	AXH	Xylan
Pensub1|12472	0.0866667	0.336667	1.13	0.05	0.946667	214.19	0.143333	15.8833	1.88333	GH62	AXH	Xylan
Pensub1|3399	0.833333	1.11667	5.99	0.896667	7.18667	1249.4	5.21333	20.1233	9.88333	GH62	AXH	Xylan
Pensub1|7919	0.0966667	0.253333	1.29667	0.0466667	15.0733	14.76	1.29333	38.2667	68.1867	GH67	AGU	Xylan
Pensub1|2294	4.35	5.79	3.31333	3.39667	5.24333	175.097	1.22333	11.65	6.30667	GH7	CBH	Cellulose
Pensub1|12089	3.73667	3.97667	1.65333	5.54667	2.56667	2.65	3.58	19.4433	2.01333	GH78	RHA	Pectin
Pensub1|13338	0.0633333	0.0266667	0.0133333	0.0533333	0.0366667	0.0366667	64.8833	0.213333	0.0466667	GH78	RHA	Pectin
Pensub1|6051	0.553333	0.946667	3.22667	0.763333	0.59	2.90333	70.9233	4.43	4.05667	GH78	RHA	Pectin
Pensub1|11222	3.20333	4.32667	10.8633	2.63667	5.01	7.05333	228.193	19.9867	37.45	GH78	RHA	Pectin
Pensub1|13583	0.123333	0.07	0.35	0.13	0.16	0.206667	858.097	2.46667	0.803333	GH78	RHA	Pectin
Pensub1|1378	0.266667	0.843333	1.84667	0.956667	0.476667	3.2	6.83667	13.9	12.7	GH88	UGH	Pectin
Pensub1|3512	0.233333	0.163333	0.463333	0.283333	27.1967	31.1067	0.3	0.46	0.8	GH93	ABX	Pectin
Pensub1|8128	5.43667	8.58667	26.3533	6.63	13.2933	1266.66	16.2267	2603.71	48.7667	GH93	ABX	Pectin
Pensub1|8889	0.06	0.1	0.576667	0.09	0.0666667	13.4333	0.536667	15.63	1.48333	GH95	AFC	Xyloglucan
Pensub1|11908	0.0833333	0.243333	6.83	0.09	4.31	288.6	4.09	127.607	42.16	GH95	AFC	Xyloglucan
Pensub1|1735	1.57	1.47333	1.96333	1.47333	2.32	2.04	1.31333	21.9333	3.36	PL1_4	PEL	Pectin
Pensub1|6125	0.743333	1.78333	8.47	1.35333	0.943333	1.59667	1.16333	216.903	20.9267	PL1_7	PLY	Pectin
Pensub1|9802	7.36	8.57333	16.6767	7.76667	5.76667	13.2333	297.347	86.18	19.19	PL4_3	RGL	Pectin

## Sheet: T. reesei
GeneID	D-glucose	D-fructose	D-galactose	D-mannose	D-xylose	L-arabinose	L-rhamnose	D-galacturonic_acid	D-glucuronic_acid	CAZymes_family	Gene_description	Substrate
Trire_Chr|113794	0.713333	2.61	3.33	1.16	1.8	11.35	3.67	15.3133	6.70667	AA9	LPMO	Cellulose
Trire_Chr|114117	1.28333	0.466667	2.45667	0.836667	15.96	0.55	0.84	0.78	1.10333	CE1	AXE	Xylan
Trire_Chr|111151	13.1133	3.27333	15.2533	7.16	16.7367	3.98333	51.925	6.86667	4.86333	CE1	AXE	Xylan
Trire_Chr|108972	0.376667	0.856667	2.59667	0.196667	0.906667	9.36333	43.11	10.02	227.983	CE5	AXE	Xylan
Trire_Chr|110029	2.43667	0.643333	22.8233	0.283333	3.57	5.43333	3.025	2.99	4.08333	GH1	BGL	Cellulose
Trire_Chr|118807	0	0.0633333	0.0233333	0	0.0766667	181.143	4310.91	125.397	0.43	GH105	URGH	Pectin
Trire_Chr|109418	1.98333	4.61333	8.71333	1.93	5.41667	13.3467	15.27	40.6467	32.6033	GH13_40	AGD	Starch
Trire_Chr|116296	27.8867	113.95	45.2867	18.48	41.2533	31.9567	134.4	33.57	258.513	GH15	GLA	Starch
Trire_Chr|113785	3.29333	10.3267	10.9833	1.21333	0.136667	19.2933	0.41	8.31667	56.8933	GH2	LAC	Pectin/Xyloglucan
Trire_Chr|112598	0.03	0.36	0.786667	0.0333333	0.233333	2.58333	60.495	48.5233	34.94	GH2	MND	Mannan
Trire_Chr|113191	0.0166667	0	10.7467	0.0633333	0.0433333	0.06	0.275	0.233333	0.27	GH27	AGL	Mannan
Trire_Chr|115441	0.55	1.41667	17.8867	0.473333	3.32333	3.42667	3.805	8.55333	7.80667	GH27	AGL	Mannan
Trire_Chr|114034	1.28333	1.66	3.36667	1.24333	1.42333	6.76333	11.345	17.39	30.97	GH27	AGL	Mannan
Trire_Chr|114300	0.15	0.333333	64.07	0.06	1.58	28.2233	252.835	105.267	22.5433	GH27	AGL	Mannan
Trire_Chr|115372	0.0166667	0	0.143333	0.0166667	0.13	47.71	12.98	63.1467	0.326667	GH28	PGX	Pectin
Trire_Chr|117053	0.22	0.263333	2.08333	0.1	0.573333	4.11	1.585	130.24	0.376667	GH28	PGA	Pectin
Trire_Chr|116633	1.35	2.42667	2.7	1.01667	1.25667	75.11	102.79	149.72	70.6933	GH28	RGX	Pectin
Trire_Chr|114072	0.786667	0.75	9.07	0.43	11.05	1.41333	2.18	1.70667	2.28	GH3	BGL	Cellulose
Trire_Chr|109861	1.16667	3.54667	4.37667	1.19333	2.33333	9.13667	25.595	20.79	35.3233	GH3	BGL	Cellulose
Trire_Chr|114049	0.01	0.113333	0.756667	0.0133333	45.9233	84.0333	0.295	0.333333	0.62	GH3	BXL	Xylan
Trire_Chr|110707	5.96667	11.67	25.56	5.34667	11.7733	22.97	44.105	110.68	125.697	GH3	BGL	Cellulose
Trire_Chr|109040	3.67333	11.5767	39.6867	3.98667	9.45333	156.687	148.34	34.9533	103.277	GH3	BGL	Cellulose
Trire_Chr|117523	108.32	477.997	29.6167	13.7067	7.95333	141.403	157.35	274.563	7418.75	GH3	BGL	Cellulose
Trire_Chr|117721	0.386667	0.296667	6.78333	0.226667	477.78	78.5667	0.79	1.09	1.00667	GH30_7	EXL	Xylan
Trire_Chr|110765	0	0	0.806667	0.01	0.0566667	40.7067	1.92	2.46333	0.00666667	GH31	AXL	Xyloglucan
Trire_Chr|115357	47.88	60.3633	11.7833	8.49333	10.9	10.3267	21.27	16.1867	162.9	GH31	AGD	Starch
Trire_Chr|114490	2.72333	2.26333	52.95	2.08667	4.29667	115.257	6.095	15.11	9.05667	GH35	LAC	Pectin/Xyloglucan
Trire_Chr|115491	4.13667	7.04667	43.1	4.58667	5.9	124.44	23.545	274.493	40.58	GH36	AGL	Mannan
Trire_Chr|111573	0.09	0.31	3.48	0.1	3.73	15.1533	1.715	14.53	6.61333	GH43	ABF/BXL	Xylan
Trire_Chr|113223	6.38333	10.6833	24.7667	2.64667	22.9467	17.6067	14.945	11.3567	76.44	GH54	ABF	Xylan/Pectin/Xyloglucan
Trire_Chr|114083	0.886667	0.866667	7.95333	0.91	2.80333	133.14	6.13	5.82333	4.43333	GH54	ABF	Xylan/Pectin/Xyloglucan
Trire_Chr|110735	0.02	0.03	0.546667	0	0.07	18.6333	0.07	0.116667	0	GH62	AXH	Xylan
Trire_Chr|110436	0.09	0.0366667	24.1967	0.0966667	4.26	0.263333	0.565	0.673333	1.06333	GH95	AFC	Xyloglucan

## Sheet: P. chrysosporium
GeneID	D-glucose	D-fructose	D-galactose	D-mannose	D-xylose	L-arabinose	L-rhamnose	D-galacturonic_acid	D-glucuronic_acid	CAZymes_family	Gene_description	Substrate
Phchr2|2983017	10.19	7.52333	5.55667	8.60667	6.47667	5.10667	4.83	33.7333	8.39	AA9	LPMO	Cellulose
Phchr2|2912243	7.47667	6.91	6.59333	6.39667	6.41333	7.42667	6.25333	52.5733	5.67	CE15	GE	Xylan
Phchr2|2989297	4.70667	5.05	9.11	4.12	4.40667	7.84	9.43333	143.077	28.71	CE8	PME	Pectin
Phchr2|2934294	3.39	4.96667	5.97333	2.45	3.73667	7.10667	7.13333	62.6367	9.32667	CE8	PME	Pectin
Phchr2|2902324	7.44333	7.80667	9.34667	9.72	14.3567	19.05	10.64	42.25	8.27	GH1	BGL	Cellulose
Phchr2|3030351	5.16333	5.26	5.14333	4.91333	6.98667	8.84667	5.43	25.62	7.41333	GH10	XLN	Xylan
Phchr2|3042040	0.77	0.86	4.26667	0.473333	1.21	8.39333	6.34667	35.2	2.39	GH10	XLN	Xylan
Phchr2|2910342	3.16	2.98667	4.23667	3.25667	3.39333	9.02	5.21333	37.1133	3.47333	GH115	AGU	Xylan
Phchr2|1416762	3.19333	3.61	3.41333	3.04	3.73667	4.72	4.84333	13.22	4.69667	GH12	XEG	Xyloglucan
Phchr2|3005667	10.54	13.77	14.62	8.03	9.89667	16.6633	19.15	74.1767	37.8	GH27	AGL	Mannan
Phchr2|2989563	3.49333	4.06667	11.3733	2.35333	3.12667	10.6233	11.9533	193.07	21.2633	GH28	PGA	Pectin
Phchr2|3027410	25.82	28.37	55.2967	21.96	25.2367	47.53	59.2633	742.443	114.84	GH28	PGX	Pectin
Phchr2|2979830	0.37	0.353333	0.65	0.343333	0.21	0.47	0.6	14.0467	1.15333	GH28	RGX	Pectin
Phchr2|3003144	2.68333	2.45333	3.19333	2.93333	2.95	4.83	3.65333	19.1233	3.61	GH3	BGL	Cellulose
Phchr2|2908992	4.08667	4.51	4.96333	3.68	6.82667	16.8733	7.18667	46.53	4.77667	GH3	BGL	Cellulose
Phchr2|2974470	21.9967	26.1967	21.35	22.9367	20.83	22.8233	14.7233	89.81	14.4533	GH3	BGL	Cellulose
Phchr2|3022485	3.56333	3.56667	3.68667	3.09333	3.28333	5.22333	4.80667	31.79	5.69	GH31	AXL	Xyloglucan
Phchr2|2990791	21.71	23.5367	28.2467	20.8733	21.9933	28.7867	32.8	108.363	34.6933	GH35	LAC	Pectin/Xyloglucan
Phchr2|2896433	14.7	18.39	45.3	9.57667	13.9867	50.4933	60.66	1324.65	165.793	GH43	ABF/BXL	Xylan
Phchr2|2989703	14.3767	16.0533	22.7733	10.9233	31.7	72.0567	26.0467	328.32	24.9167	GH5_22	EGL	Cellulose
Phchr2|3029839	3.40667	3.61667	4.02333	3.08	3.01667	8.36333	5.66333	51.2967	5.02667	GH5_7	MAN	Mannan
Phchr2|2954077	0.23	0.34	0.626667	0.246667	0.263333	0.736667	0.87	20.7167	2.91	GH51	ABF	Xylan/Pectin/Xyloglucan
Phchr2|2934334	2.19	2.42333	2.83	2.08667	2.17333	2.93	3.43	25.95	4.35	GH78	RHA	Pectin

## Sheet: D. squalens
GeneID	D-glucose	L-arabinose	L-rhamnose	D-galactose	D-mannose	D-xylose	CAZymes_family	Gene_description	Substrate
Dicsqu464_1|933288	1.455	3.45	33.315	3.145	0.74	1.065	GH10	XLN	Xylan
Dicsqu464_1|945667	7.275	36.315	10.24	5.29	4.015	22.06	GH10	XLN	Xylan
Dicsqu464_1|946952	18.4	46.09	4.285	9.91	16.04	14.44	GH7	CBH	Cellulose
Dicsqu464_1|841467	10.46	11.425	49.085	20.37	3.93	11.82	GH28	PGA	Pectin
Dicsqu464_1|933193	3.74	55.16	94.51	18.595	6.07	19.25	CE15	GE	Xylan
Dicsqu464_1|918783	7.675	102.515	33.485	19.43	9.305	44.555	GH7	CBH	Cellulose
Dicsqu464_1|825072	22.27	109.07	30.085	44.425	22.64	38.47	GH5_7	MAN	Mannan
Dicsqu464_1|465156	32.085	129.89	42.155	28.2	13.475	72.075	AA9	LPMO	Cellulose
Dicsqu464_1|513778	3.835	107.85	161.09	44.39	8.17	27.48	GH10	XLN	Xylan
Dicsqu464_1|882755	92.98	201.305	714.355	154.065	124.165	238.325	GH45	EGL	Cellulose
Dicsqu464_1|1040936	97.145	528.03	1101.32	516.92	110.72	335.375	GH35	LAC	Pectin/Xyloglucan
